# Supplementary material for: Blocking utilization of major plant biomass polysaccharides leads Aspergillus niger towards utilization of minor components
Source: Microb Biotechnol. 2021 Jun 11;14(4):1683–98. doi: 10.1111/1751-7915.13835 (PMC8313289; doi:10.1111/1751-7915.13835)
Supplement: Supplementary file 1 — Data S1. Enzymatic activities measured in this study. (A) Enzymatic activities and their substrates. The substrates present in wheat bran are highlighted in bold. (B) Enzyme assay results. Statistical analysis was performed using the converted (nmol/min/ml) values, while the visualization (Fig. 1C) was performed using the normalized mean and standard deviation (SD) values. (C) α‐glucosidase (AGD) and glucoamylase (GLA) activity assay results. Statistical analysis was performed using the converted (nmol/min/ml) values, while the visualization (Fig. S3) was performed using the normalized mean and standard deviation (SD) values [file MBT2-14-1683-s002.xlsx]

## Sheet: Legend
Data S1. Enzymatic activities measured in this study.
A. Enzymatic activites and their substrates.
B. Enzyme assay results.
C. α-glucosidase (AGD) and glucoamylase (GLA) activity assay results.

## Sheet: Data S1A
Data S1A. Enzymatic activites and their substrates. The substrates present in wheat bran are highlighted in bold.
Enzymatic activity	Abbreviation	Substrates the enzyme acts on (Kowalczyk et al., 2014)
β-1,4-D-glucosidase	BGL	cellulose, galacto(gluco)mannan
β-xylosidase	BXL	(arabino)xylan
α-L-arabinofuranosidase	ABF	xyloglucana, arabinan
α-1,4-D-galactosidase	AGL	xyloglucan, galacto(gluco)mannan
β-1,4-D-galactosidase	LAC	xyloglucan, galacto(gluco)mannan, galactan, rhamnogalacturonan I
axyloglucan may be present in low quantities in wheat bran
References
Kowalczyk, J.E., Benoit, I., and de Vries, R.P. (2014) Regulation of plant biomass utilization in Aspergillus. Adv Appl Microbiol 88: 31-56.

## Sheet: Data S1B
Data S1B. Enzyme assay results. Statistical analysis was performed using the converted (nmol/min/ml) values, while the visualization (Fig. 1C) was performed using the normalized mean and standard deviation (SD) values.
BGL (60 min)a	Raw absorbance values (405 nm)						Corrected values (blank substraction)						Converted values (nmol pNP)						Converted values (nmol pNP/min/mL)						Mean	SD	Normalized mean	Normalized SD
Control	0.875	0.835	0.807	0.822	0.729	0.795	0.745	0.705	0.677	0.692	0.599	0.665	20.6219	19.526	18.7589	19.1699	16.6219	18.4301	34.3699	32.5434	31.2648	31.9498	27.7032	30.7169	31.4247	2.21708	1	0.0705523
ΔxlnR	0.258	0.271	0.247	0.277	0.282	0.28	0.128	0.141	0.117	0.147	0.152	0.15	3.71781	4.07397	3.41644	4.23836	4.37534	4.32055	6.19635	6.78995	5.69406	7.06393	7.29224	7.20091	6.70624	0.633646	0.213407	0.020164
ΔaraR	1.048	1.054	1.026	0.927	0.936	0.95	0.918	0.924	0.896	0.797	0.806	0.82	25.3616	25.526	24.7589	22.0466	22.2932	22.6767	42.2694	42.5434	41.2648	36.7443	37.1553	37.7945	39.6286	2.68133	1.26107	0.0853256
ΔclrA	0.6	0.603	0.621	0.471	0.474	0.452	0.47	0.473	0.491	0.341	0.344	0.322	13.0877	13.1699	13.663	9.55342	9.63562	9.03288	21.8128	21.9498	22.7717	15.9224	16.0594	15.0548	18.9285	3.59142	0.602344	0.114287
ΔclrB	0.856	0.857	0.844	0.825	0.824	0.818	0.726	0.727	0.714	0.695	0.694	0.688	20.1014	20.1288	19.7726	19.2521	19.2247	19.0603	33.5023	33.5479	32.9543	32.0868	32.0411	31.7671	32.6499	0.786485	1.03899	0.0250276
ΔxlnRΔaraR	0.15	0.151	0.155	0.162	0.16	0.159	0.02	0.021	0.025	0.032	0.03	0.029	0.758904	0.786301	0.89589	1.08767	1.03288	1.00548	1.26484	1.3105	1.49315	1.81279	1.72146	1.6758	1.54642	0.226323	0.0492105	0.00720209
ΔxlnRΔclrA	0.141	0.141	0.145	0.143	0.141	0.145	0.011	0.011	0.015	0.013	0.011	0.015	0.512329	0.512329	0.621918	0.567123	0.512329	0.621918	0.853881	0.853881	1.03653	0.945205	0.853881	1.03653	0.929985	0.0897892	0.0295941	0.00285729
ΔxlnRΔclrB	0.141	0.143	0.142	0.146	0.142	0.142	0.011	0.013	0.012	0.016	0.012	0.012	0.512329	0.567123	0.539726	0.649315	0.539726	0.539726	0.853881	0.945205	0.899543	1.08219	0.899543	0.899543	0.929985	0.079963	0.0295941	0.00254459
ΔaraRΔclrA	0.871	0.872	0.853	0.862	0.856	0.875	0.741	0.742	0.723	0.732	0.726	0.745	20.5123	20.5397	20.0192	20.2658	20.1014	20.6219	34.1872	34.2329	33.3653	33.7763	33.5023	34.3699	33.9056	0.417918	1.07895	0.0132991
ΔaraRΔclrB	0.81	0.901	0.87	0.974	0.813	1.058	0.68	0.771	0.74	0.844	0.683	0.928	18.8411	21.3342	20.4849	23.3342	18.9233	25.6356	31.4018	35.5571	34.1416	38.8904	31.5388	42.726	35.7093	4.42227	1.13635	0.140726
ΔclrAΔclrB	0.836	0.891	0.882	0.924	0.924	0.93	0.706	0.761	0.752	0.794	0.794	0.8	19.5534	21.0603	20.8137	21.9644	21.9644	22.1288	32.589	35.1005	34.6895	36.6073	36.6073	36.8813	35.4125	1.64951	1.1269	0.052491
ΔxlnRΔaraRΔclrA	0.144	0.143	0.145	0.15	0.148	0.142	0.014	0.013	0.015	0.02	0.018	0.012	0.594521	0.567123	0.621918	0.758904	0.70411	0.539726	0.990868	0.945205	1.03653	1.26484	1.17352	0.899543	1.05175	0.140493	0.033469	0.00447079
ΔxlnRΔaraRΔclrB	0.175	0.173	0.171	0.147	0.145	0.144	0.045	0.043	0.041	0.017	0.015	0.014	1.44384	1.38904	1.33425	0.676712	0.621918	0.594521	2.40639	2.31507	2.22374	1.12785	1.03653	0.990868	1.68341	0.695754	0.0535697	0.0221404
ΔxlnRΔclrAΔclrB	0.163	0.164	0.165	0.163	0.161	0.157	0.033	0.034	0.035	0.033	0.031	0.027	1.11507	1.14247	1.16986	1.11507	1.06027	0.950685	1.85845	1.90411	1.94977	1.85845	1.76712	1.58447	1.8204	0.13049	0.0579289	0.00415248
ΔaraRΔclrAΔclrB	0.8	0.82	0.914	0.864	0.852	0.886	0.67	0.69	0.784	0.734	0.722	0.756	18.5671	19.1151	21.6904	20.3205	19.9918	20.9233	30.9452	31.8584	36.1507	33.8676	33.3196	34.8721	33.5023	1.91302	1.06611	0.0608764
ΔxlnRΔaraRΔclrAΔclrB	0.155	0.172	0.156	0.174	0.169	0.169	0.025	0.042	0.026	0.044	0.039	0.039	0.89589	1.36164	0.923288	1.41644	1.27945	1.27945	1.49315	2.26941	1.53881	2.36073	2.13242	2.13242	1.98782	0.375893	0.0632568	0.0119617
Blank (average)	0.13
BXL (60 min)	Raw absorbance values (405 nm)						Corrected values (blank substraction)						Converted values (nmol pNP)						Converted values (nmol pNP/min/mL)						Mean	SD	Normalized mean	Normalized SD
Control	0.704	0.664	0.693	0.716	0.711	0.692	0.574	0.534	0.563	0.586	0.581	0.562	15.937	14.8411	15.6356	16.2658	16.1288	15.6082	26.5616	24.7352	26.0594	27.1096	26.8813	26.0137	26.2268	0.850672	1	0.0324352
ΔxlnR	0.139	0.141	0.141	0.136	0.139	0.141	0.009	0.011	0.011	0.006	0.009	0.011	0.457534	0.512329	0.512329	0.375342	0.457534	0.512329	0.762557	0.853881	0.853881	0.625571	0.762557	0.853881	0.785388	0.0901754	0.029946	0.00343829
ΔaraR	0.755	0.772	0.768	0.746	0.742	0.744	0.625	0.642	0.638	0.616	0.612	0.614	17.3342	17.8	17.6904	17.0877	16.9781	17.0329	28.8904	29.6667	29.484	28.4795	28.2968	28.3881	28.8676	0.587428	1.10069	0.022398
ΔclrA	0.446	0.463	0.468	0.385	0.379	0.373	0.316	0.333	0.338	0.255	0.249	0.243	8.86849	9.33425	9.47123	7.19726	7.03288	6.86849	14.7808	15.5571	15.7854	11.9954	11.7215	11.4475	13.5479	2.03573	0.516569	0.0776203
ΔclrB	0.981	0.94	0.951	0.961	0.904	0.926	0.851	0.81	0.821	0.831	0.774	0.796	23.526	22.4027	22.7041	22.9781	21.4164	22.0192	39.21	37.3379	37.8402	38.2968	35.6941	36.6986	37.5129	1.23319	1.43033	0.0470201
ΔxlnRΔaraR	0.142	0.143	0.148	0.146	0.144	0.142	0.012	0.013	0.018	0.016	0.014	0.012	0.539726	0.567123	0.70411	0.649315	0.594521	0.539726	0.899543	0.945205	1.17352	1.08219	0.990868	0.899543	0.998478	0.109652	0.0380709	0.00418093
ΔxlnRΔclrA	0.145	0.144	0.144	0.145	0.146	0.146	0.015	0.014	0.014	0.015	0.016	0.016	0.621918	0.594521	0.594521	0.621918	0.649315	0.649315	1.03653	0.990868	0.990868	1.03653	1.08219	1.08219	1.03653	0.0408414	0.0395218	0.00155724
ΔxlnRΔclrB	0.146	0.148	0.148	0.15	0.146	0.143	0.016	0.018	0.018	0.02	0.016	0.013	0.649315	0.70411	0.70411	0.758904	0.649315	0.567123	1.08219	1.17352	1.17352	1.26484	1.08219	0.945205	1.12024	0.109652	0.0427137	0.00418093
ΔaraRΔclrA	0.502	0.522	0.52	0.501	0.512	0.51	0.372	0.392	0.39	0.371	0.382	0.38	10.4027	10.9507	10.8959	10.3753	10.6767	10.6219	17.3379	18.2511	18.1598	17.2922	17.7945	17.7032	17.7565	0.400597	0.677036	0.0152743
ΔaraRΔclrB	0.882	0.946	0.955	1.013	1.035	1.01	0.752	0.816	0.825	0.883	0.905	0.88	20.8137	22.5671	22.8137	24.4027	25.0055	24.3205	34.6895	37.6119	38.0228	40.6712	41.6758	40.5342	38.8676	2.59476	1.48198	0.0989354
ΔclrAΔclrB	0.96	0.998	1.009	0.937	0.916	0.944	0.83	0.868	0.879	0.807	0.786	0.814	22.9507	23.9918	24.2932	22.3205	21.7452	22.5123	38.2511	39.9863	40.4886	37.2009	36.242	37.5205	38.2816	1.65437	1.45964	0.0630795
ΔxlnRΔaraRΔclrA	0.147	0.148	0.148	0.15	0.151	0.141	0.017	0.018	0.018	0.02	0.021	0.011	0.676712	0.70411	0.70411	0.758904	0.786301	0.512329	1.12785	1.17352	1.17352	1.26484	1.3105	0.853881	1.15068	0.160143	0.0438744	0.00610609
ΔxlnRΔaraRΔclrB	0.149	0.14	0.139	0.14	0.145	0.144	0.019	0.01	0.009	0.01	0.015	0.014	0.731507	0.484932	0.457534	0.484932	0.621918	0.594521	1.21918	0.808219	0.762557	0.808219	1.03653	0.990868	0.937595	0.176652	0.0357495	0.00673555
ΔxlnRΔclrAΔclrB	0.149	0.152	0.152	0.155	0.155	0.15	0.019	0.022	0.022	0.025	0.025	0.02	0.731507	0.813699	0.813699	0.89589	0.89589	0.758904	1.21918	1.35616	1.35616	1.49315	1.49315	1.26484	1.36377	0.113392	0.0519993	0.00432351
ΔaraRΔclrAΔclrB	0.812	0.783	0.803	0.801	0.816	0.816	0.682	0.653	0.673	0.671	0.686	0.686	18.8959	18.1014	18.6493	18.5945	19.0055	19.0055	31.4932	30.1689	31.0822	30.9909	31.6758	31.6758	31.1811	0.575717	1.1889	0.0219515
ΔxlnRΔaraRΔclrAΔclrB	0.149	0.148	0.15	0.145	0.151	0.148	0.019	0.018	0.02	0.015	0.021	0.018	0.731507	0.70411	0.758904	0.621918	0.786301	0.70411	1.21918	1.17352	1.26484	1.03653	1.3105	1.17352	1.19635	0.0946869	0.0456155	0.00361031
Blank (average)	0.13
ABF (30 min)	Raw absorbance values (405 nm)						Corrected values (blank substraction)						Converted values (nmol pNP)						Converted values (nmol pNP/min/mL)						Mean	SD	Normalized mean	Normalized SD
Control	0.925	0.968	0.93	0.859	0.867	0.92	0.783	0.826	0.788	0.717	0.725	0.778	21.663	22.8411	21.8	19.8548	20.074	21.526	72.21	76.137	72.6667	66.1826	66.9132	71.7534	70.9772	3.77104	1	0.0531303
ΔxlnR	1.345	1.344	1.42	1.422	1.513	1.462	1.203	1.202	1.278	1.28	1.371	1.32	33.1699	33.1425	35.2247	35.2795	37.7726	36.3753	110.566	110.475	117.416	117.598	125.909	121.251	117.202	6.02814	1.65127	0.0849306
ΔaraR	0.392	0.394	0.394	0.397	0.4	0.423	0.25	0.252	0.252	0.255	0.258	0.281	7.06027	7.11507	7.11507	7.19726	7.27945	7.90959	23.5342	23.7169	23.7169	23.9909	24.2648	26.3653	24.2648	1.06031	0.341868	0.0149387
ΔclrA	0.988	0.973	1.001	0.988	1.014	1.058	0.846	0.831	0.859	0.846	0.872	0.916	23.389	22.9781	23.7452	23.389	24.1014	25.3068	77.9635	76.5936	79.1507	77.9635	80.3379	84.3562	79.3942	2.73891	1.11859	0.0385887
ΔclrB	0.926	0.932	0.945	0.877	0.897	0.886	0.784	0.79	0.803	0.735	0.755	0.744	21.6904	21.8548	22.211	20.3479	20.8959	20.5945	72.3014	72.8493	74.0365	67.8265	69.653	68.6484	70.8858	2.51681	0.998713	0.0354594
ΔxlnRΔaraR	0.205	0.214	0.221	0.207	0.213	0.223	0.063	0.072	0.079	0.065	0.071	0.081	1.93699	2.18356	2.37534	1.99178	2.15616	2.43014	6.45662	7.27854	7.91781	6.63927	7.18721	8.10046	7.26332	0.659603	0.102333	0.00929317
ΔxlnRΔclrA	1.486	1.561	1.559	1.549	1.603	1.592	1.344	1.419	1.417	1.407	1.461	1.45	37.0329	39.0877	39.0329	38.7589	40.2384	39.937	123.443	130.292	130.11	129.196	134.128	133.123	130.049	3.75549	1.83226	0.0529112
ΔxlnRΔclrB	1.155	1.076	1.168	1.154	1.219	1.176	1.013	0.934	1.026	1.012	1.077	1.034	27.9644	25.8	28.3205	27.937	29.7178	28.5397	93.2146	86	94.4018	93.1233	99.0594	95.1324	93.4886	4.2628	1.31716	0.0600587
ΔaraRΔclrA	0.47	0.506	0.501	0.506	0.522	0.522	0.328	0.364	0.359	0.364	0.38	0.38	9.19726	10.1836	10.0466	10.1836	10.6219	10.6219	30.6575	33.9452	33.4886	33.9452	35.4064	35.4064	33.8082	1.74212	0.476325	0.0245447
ΔaraRΔclrB	0.34	0.35	0.362	0.387	0.414	0.393	0.198	0.208	0.22	0.245	0.272	0.251	5.63562	5.90959	6.23836	6.92329	7.66301	7.08767	18.7854	19.6986	20.7945	23.0776	25.5434	23.6256	21.9209	2.58476	0.308844	0.0364168
ΔclrAΔclrB	0.858	0.92	0.906	0.876	0.837	0.875	0.716	0.778	0.764	0.734	0.695	0.733	19.8274	21.526	21.1425	20.3205	19.2521	20.2932	66.0913	71.7534	70.4749	67.7352	64.1735	67.6438	67.9787	2.78182	0.957754	0.0391931
ΔxlnRΔaraRΔclrA	0.213	0.222	0.229	0.215	0.237	0.233	0.071	0.08	0.087	0.073	0.095	0.091	2.15616	2.40274	2.59452	2.21096	2.8137	2.70411	7.18721	8.00913	8.6484	7.36986	9.379	9.0137	8.26788	0.891834	0.116487	0.0125651
ΔxlnRΔaraRΔclrB	0.178	0.181	0.179	0.185	0.17	0.201	0.036	0.039	0.037	0.043	0.028	0.059	1.19726	1.27945	1.22466	1.38904	0.978082	1.8274	3.99087	4.26484	4.08219	4.63014	3.26027	6.09132	4.38661	0.948483	0.0618031	0.0133632
ΔxlnRΔclrAΔclrB	1.313	1.427	1.365	1.36	1.424	1.392	1.171	1.285	1.223	1.218	1.282	1.25	32.2932	35.4164	33.7178	33.5808	35.3342	34.4575	107.644	118.055	112.393	111.936	117.781	114.858	113.778	3.96032	1.60302	0.0557971
ΔaraRΔclrAΔclrB	0.369	0.383	0.395	0.391	0.408	0.429	0.227	0.241	0.253	0.249	0.266	0.287	6.43014	6.8137	7.14247	7.03288	7.49863	8.07397	21.4338	22.7123	23.8082	23.4429	24.9954	26.9132	23.8843	1.89675	0.336507	0.0267233
ΔxlnRΔaraRΔclrAΔclrB	0.181	0.187	0.188	0.189	0.195	0.199	0.039	0.045	0.046	0.047	0.053	0.057	1.27945	1.44384	1.47123	1.49863	1.66301	1.7726	4.26484	4.81279	4.90411	4.99543	5.54338	5.90868	5.07154	0.578787	0.0714531	0.00815455
Blank (average)	0.142
AGL (15 min)	Raw absorbance values (405 nm)						Corrected values (blank substraction)						Converted values (nmol pNP)						Converted values (nmol pNP/min/mL)						Mean	SD	Normalized mean	Normalized SD
Control	1.165	1.153	1.141	1.105	1.108	1.127	1.037	1.025	1.013	0.977	0.98	0.999	28.6219	28.2932	27.9644	26.9781	27.0603	27.5808	190.813	188.621	186.429	179.854	180.402	183.872	184.998	4.42359	1	0.0239115
ΔxlnR	0.364	0.358	0.352	0.395	0.386	0.415	0.236	0.23	0.224	0.267	0.258	0.287	6.67671	6.51233	6.34795	7.52603	7.27945	8.07397	44.5114	43.4155	42.3196	50.1735	48.5297	53.8265	47.1294	4.46898	0.254755	0.0241568
ΔaraR	1.12	1.113	1.155	1.142	1.087	1.121	0.992	0.985	1.027	1.014	0.959	0.993	27.389	27.1973	28.3479	27.9918	26.4849	27.4164	182.594	181.315	188.986	186.612	176.566	182.776	183.142	4.31762	0.989962	0.0233387
ΔclrA	1.261	1.278	1.285	1.173	1.237	1.205	1.133	1.15	1.157	1.045	1.109	1.077	31.2521	31.7178	31.9096	28.8411	30.5945	29.7178	208.347	211.452	212.731	192.274	203.963	198.119	204.481	8.01693	1.10531	0.0433351
ΔclrB	0.282	0.278	0.278	0.281	0.286	0.286	0.154	0.15	0.15	0.153	0.158	0.158	4.43014	4.32055	4.32055	4.40274	4.53973	4.53973	29.5342	28.8037	28.8037	29.3516	30.2648	30.2648	29.5038	0.657703	0.159481	0.00355518
ΔxlnRΔaraR	0.185	0.187	0.192	0.195	0.189	0.192	0.057	0.059	0.064	0.067	0.061	0.064	1.7726	1.8274	1.96438	2.04658	1.88219	1.96438	11.8174	12.1826	13.0959	13.6438	12.5479	13.0959	12.7306	0.673574	0.0688146	0.00364097
ΔxlnRΔclrA	0.193	0.194	0.196	0.201	0.212	0.207	0.065	0.066	0.068	0.073	0.084	0.079	1.99178	2.01918	2.07397	2.21096	2.51233	2.37534	13.2785	13.4612	13.8265	14.7397	16.7489	15.8356	14.6484	1.39938	0.0791812	0.00756427
ΔxlnRΔclrB	0.15	0.151	0.152	0.155	0.154	0.148	0.022	0.023	0.024	0.027	0.026	0.02	0.813699	0.841096	0.868493	0.950685	0.923288	0.758904	5.42466	5.60731	5.78995	6.3379	6.15525	5.05936	5.72907	0.471596	0.0309682	0.00254919
ΔaraRΔclrA	1.256	1.232	1.294	1.25	1.284	1.253	1.128	1.104	1.166	1.122	1.156	1.125	31.1151	30.4575	32.1562	30.9507	31.8822	31.0329	207.434	203.05	214.374	206.338	212.548	206.886	208.438	4.21874	1.1267	0.0228042
ΔaraRΔclrB	0.253	0.255	0.257	0.265	0.261	0.261	0.125	0.127	0.129	0.137	0.133	0.133	3.63562	3.69041	3.74521	3.96438	3.85479	3.85479	24.2374	24.6027	24.968	26.4292	25.6986	25.6986	25.2725	0.814101	0.136609	0.00440058
ΔclrAΔclrB	0.267	0.269	0.278	0.265	0.276	0.279	0.139	0.141	0.15	0.137	0.148	0.151	4.01918	4.07397	4.32055	3.96438	4.26575	4.34795	26.7945	27.1598	28.8037	26.4292	28.4384	28.9863	27.7686	1.10599	0.150102	0.00597838
ΔxlnRΔaraRΔclrA	0.169	0.171	0.172	0.175	0.182	0.175	0.041	0.043	0.044	0.047	0.054	0.047	1.33425	1.38904	1.41644	1.49863	1.69041	1.49863	8.89498	9.26027	9.44292	9.99087	11.2694	9.99087	9.80822	0.833005	0.0530178	0.00450277
ΔxlnRΔaraRΔclrB	0.157	0.15	0.148	0.146	0.149	0.149	0.029	0.022	0.02	0.018	0.021	0.021	1.00548	0.813699	0.758904	0.70411	0.786301	0.786301	6.7032	5.42466	5.05936	4.69406	5.24201	5.24201	5.39422	0.687464	0.0291582	0.00371605
ΔxlnRΔclrAΔclrB	0.155	0.16	0.159	0.164	0.166	0.156	0.027	0.032	0.031	0.036	0.038	0.028	0.950685	1.08767	1.06027	1.19726	1.25205	0.978082	6.3379	7.25114	7.06849	7.98174	8.34703	6.52055	7.25114	0.791945	0.0391957	0.00428082
ΔaraRΔclrAΔclrB	0.265	0.282	0.275	0.279	0.287	0.288	0.137	0.154	0.147	0.151	0.159	0.16	3.96438	4.43014	4.23836	4.34795	4.56712	4.59452	26.4292	29.5342	28.2557	28.9863	30.4475	30.6301	29.0472	1.56126	0.157013	0.00843932
ΔxlnRΔaraRΔclrAΔclrB	0.155	0.156	0.155	0.154	0.156	0.156	0.027	0.028	0.027	0.026	0.028	0.028	0.950685	0.978082	0.950685	0.923288	0.978082	0.978082	6.3379	6.52055	6.3379	6.15525	6.52055	6.52055	6.39878	0.149132	0.0345883	0.000806124
Blank (average)	0.128
LAC (60 min)	Raw absorbance values (405 nm)						Corrected values (blank substraction)						Converted values (nmol pNP)						Converted values (nmol pNP/min/mL)						Mean	SD	Normalized mean	Normalized SD
Control	0.816	0.841	0.851	0.813	0.836	0.829	0.686	0.711	0.721	0.683	0.706	0.699	19.0055	19.6904	19.9644	18.9233	19.5534	19.3616	31.6758	32.8174	33.274	31.5388	32.589	32.2694	32.3607	0.670471	1	0.0207187
ΔxlnR	0.397	0.414	0.413	0.482	0.48	0.486	0.267	0.284	0.283	0.352	0.35	0.356	7.52603	7.99178	7.96438	9.85479	9.8	9.96438	12.5434	13.3196	13.274	16.4247	16.3333	16.6073	14.7504	1.8897	0.455811	0.0583948
ΔaraR	0.687	0.693	0.69	0.659	0.656	0.663	0.557	0.563	0.56	0.529	0.526	0.533	15.4712	15.6356	15.5534	14.7041	14.6219	14.8137	25.7854	26.0594	25.9224	24.5068	24.3699	24.6895	25.2222	0.778491	0.779408	0.0240567
ΔclrA	0.783	0.772	0.794	0.676	0.665	0.649	0.653	0.642	0.664	0.546	0.535	0.519	18.1014	17.8	18.4027	15.1699	14.8685	14.4301	30.1689	29.6667	30.6712	25.2831	24.7808	24.0502	27.4368	3.03513	0.847843	0.0937904
ΔclrB	0.945	0.904	0.918	0.927	0.915	0.902	0.815	0.774	0.788	0.797	0.785	0.772	22.5397	21.4164	21.8	22.0466	21.7178	21.3616	37.5662	35.6941	36.3333	36.7443	36.1963	35.6027	36.3562	0.727591	1.12347	0.0224838
ΔxlnRΔaraR	0.147	0.15	0.153	0.153	0.153	0.153	0.017	0.02	0.023	0.023	0.023	0.023	0.676712	0.758904	0.841096	0.841096	0.841096	0.841096	1.12785	1.26484	1.40183	1.40183	1.40183	1.40183	1.33333	0.114611	0.0412022	0.00354167
ΔxlnRΔclrA	0.153	0.152	0.154	0.155	0.155	0.155	0.023	0.022	0.024	0.025	0.025	0.025	0.841096	0.813699	0.868493	0.89589	0.89589	0.89589	1.40183	1.35616	1.44749	1.49315	1.49315	1.49315	1.44749	0.0577585	0.0447298	0.00178483
ΔxlnRΔclrB	0.149	0.152	0.149	0.153	0.149	0.146	0.019	0.022	0.019	0.023	0.019	0.016	0.731507	0.813699	0.731507	0.841096	0.731507	0.649315	1.21918	1.35616	1.21918	1.40183	1.21918	1.08219	1.24962	0.114307	0.0386153	0.00353229
ΔaraRΔclrA	0.783	0.813	0.776	0.709	0.711	0.69	0.653	0.683	0.646	0.579	0.581	0.56	18.1014	18.9233	17.9096	16.074	16.1288	15.5534	30.1689	31.5388	29.8493	26.79	26.8813	25.9224	28.5251	2.28146	0.881473	0.0705009
ΔaraRΔclrB	0.677	0.688	0.69	0.722	0.684	0.717	0.547	0.558	0.56	0.592	0.554	0.587	15.1973	15.4986	15.5534	16.4301	15.389	16.2932	25.3288	25.8311	25.9224	27.3836	25.6484	27.1553	26.2116	0.847234	0.809981	0.0261809
ΔclrAΔclrB	0.903	0.845	0.848	0.925	0.926	0.897	0.773	0.715	0.718	0.795	0.796	0.767	21.389	19.8	19.8822	21.9918	22.0192	21.2247	35.6484	33	33.137	36.653	36.6986	35.3744	35.0852	1.64958	1.08419	0.0509746
ΔxlnRΔaraRΔclrA	0.153	0.15	0.152	0.154	0.155	0.148	0.023	0.02	0.022	0.024	0.025	0.018	0.841096	0.758904	0.813699	0.868493	0.89589	0.70411	1.40183	1.26484	1.35616	1.44749	1.49315	1.17352	1.35616	0.119072	0.0419077	0.00367953
ΔxlnRΔaraRΔclrB	0.157	0.154	0.15	0.141	0.147	0.146	0.027	0.024	0.02	0.011	0.017	0.016	0.950685	0.868493	0.758904	0.512329	0.676712	0.649315	1.58447	1.44749	1.26484	0.853881	1.12785	1.08219	1.22679	0.263762	0.0379098	0.00815068
ΔxlnRΔclrAΔclrB	0.168	0.17	0.169	0.166	0.163	0.158	0.038	0.04	0.039	0.036	0.033	0.028	1.25205	1.30685	1.27945	1.19726	1.11507	0.978082	2.08676	2.17808	2.13242	1.99543	1.85845	1.63014	1.98021	0.205564	0.0611919	0.00635227
ΔaraRΔclrAΔclrB	0.717	0.721	0.738	0.739	0.729	0.732	0.587	0.591	0.608	0.609	0.599	0.602	16.2932	16.4027	16.8685	16.8959	16.6219	16.7041	27.1553	27.3379	28.1142	28.1598	27.7032	27.8402	27.7184	0.407051	0.856545	0.0125785
ΔxlnRΔaraRΔclrAΔclrB	0.153	0.15	0.15	0.154	0.159	0.157	0.023	0.02	0.02	0.024	0.029	0.027	0.841096	0.758904	0.758904	0.868493	1.00548	0.950685	1.40183	1.26484	1.26484	1.44749	1.6758	1.58447	1.43988	0.166943	0.0444946	0.00515881
Blank (average)	0.13
a incubation time

## Sheet: Data S1C
Data S1C. α-glucosidase (AGD) and glucoamylase (GLA) activity assay results. Statistical analysis was performed using the converted (nmol/min/ml) values, while the visualization (Fig. S3) was performed using the normalized mean and standard deviation (SD) values.
AGD (20 h)a	Raw absorbance values (405 nm)						Blankb						Blank mean	Corrected values (blank substraction)						Converted values (nmol pNP)						Converted values (nmol pNP/min/mL)						Mean	SD	Normalized mean	Normalized SD
Control	0.213	0.21	0.211	0.2	0.202	0.203	0.142	0.136	0.136	0.138	0.137	0.137	0.137667	0.0753333	0.0723333	0.0733333	0.0623333	0.0643333	0.0653333	2.27489	2.19269	2.22009	1.91872	1.97352	2.00091	0.189574	0.182725	0.185008	0.159893	0.16446	0.166743	0.174734	0.0124842	1	0.0714472
ΔxlnRΔaraRΔclrAΔclrB	0.165	0.166	0.166	0.168	0.166	0.168	0.154	0.154	0.156	0.153	0.149	0.15	0.152667	0.0123333	0.0133333	0.0133333	0.0153333	0.0133333	0.0153333	0.548858	0.576256	0.576256	0.63105	0.576256	0.63105	0.0457382	0.0480213	0.0480213	0.0525875	0.0480213	0.0525875	0.0491629	0.00279622	0.281359	0.0160028
ΔxlnRΔaraRΔclrAΔclrBΔamyR	0.153	0.152	0.152	0.153	0.154	0.154	0.158	0.16	0.16	0.162	0.163	0.16	0.1605	0	0	0	0	0	0	0	0	0	0	0	0	0	0	0	0	0	0	0	0	0	0
GLA (20 h)	Raw absorbance values (405 nm)						Blank						Blank mean	Corrected values (blank substraction)						Converted values (nmol pNP)						Converted values (nmol pNP/min/mL)						Mean	SD	Normalized mean	Normalized SD
Control	0.223	0.217	0.222	0.205	0.207	0.208	0.142	0.136	0.136	0.138	0.137	0.137	0.137667	0.0853333	0.0793333	0.0843333	0.0673333	0.0693333	0.0703333	2.54886	2.38447	2.52146	2.05571	2.1105	2.1379	0.212405	0.198706	0.210122	0.171309	0.175875	0.178158	0.191096	0.0182458	1	0.0954798
ΔxlnRΔaraRΔclrAΔclrB	0.164	0.164	0.162	0.158	0.158	0.161	0.154	0.154	0.156	0.153	0.149	0.15	0.152667	0.0113333	0.0113333	0.00933333	0.00533333	0.00533333	0.00833333	0.521461	0.521461	0.466667	0.357078	0.357078	0.439269	0.0434551	0.0434551	0.0388889	0.0297565	0.0297565	0.0366058	0.0369863	0.00619671	0.193548	0.0324272
ΔxlnRΔaraRΔclrAΔclrBΔamyR	0.158	0.157	0.157	0.158	0.159	0.161	0.158	0.16	0.16	0.162	0.163	0.16	0.1605	0	0	0	0	0	0.0005	0	0	0	0	0	0.224658	0	0	0	0	0	0.0187215	0.00312024	0.007643	0.0163282	0.0399957
a incubation time
b blanks (aliquots containing supernatant filtrates but no p-nitrophenol substrates) have been evaluated for each supernatant sample due to the yellow coloration observed in the supernatants of multi-deletion strains
