# Supplementary material for: Blocking utilization of major plant biomass polysaccharides leads Aspergillus niger towards utilization of minor components
Source: Microb Biotechnol. 2021 Jun 11;14(4):1683–98. doi: 10.1111/1751-7915.13835 (PMC8313289; doi:10.1111/1751-7915.13835)
Supplement: Supplementary file 2 — Data S2. Extracellular proteome of A. niger control and ΔxlnR, ΔaraR, ΔclrA, ΔclrB and ΔxlnRΔaraRΔclrAΔclrB mutant strains. (A) Proteomics results of A. niger control and ΔxlnR, ΔaraR, ΔclrA, ΔclrB and ΔxlnRΔaraRΔclrAΔclrB mutant strains. Protein percentage values, which are < 0.1 are highlighted in red. Proteins, which show < 0.1% average value across all strains were excluded from analysis and are highlighted in grey. (B) Extracellular protein composition of control and mutant strains. Values represent the percentage of the total exoproteome. [file MBT2-14-1683-s004.xlsx]

## Sheet: Legend
Data Set S2. Extracellular proteome of A. niger control and ΔxlnR, ΔaraR, ΔclrA, ΔclrB and ΔxlnRΔaraRΔclrAΔclrB mutant strains.
A. Proteomics results of A. niger control and ΔxlnR, ΔaraR, ΔclrA, ΔclrB and ΔxlnRΔaraRΔclrAΔclrB mutant strains.
B. Extracellular protein composition of control and mutant strains.

## Sheet: Data S2A
Data S2A. Proteomics results of A. niger control and ΔxlnR, ΔaraR, ΔclrA, ΔclrB and ΔxlnRΔaraRΔclrAΔclrB mutant strains. Protein percentage values, which are < 0.1 are highlighted in red. Proteins, which show < 0.1 % average value across all strains were excluded from analysis and are highlighted in grey.
Accession	Protein	Substrate	Cazy Family	Coverage [%]	# Peptides	# PSMsa	# Unique Peptides	# AAsb	MWc [kDa]	calc. pId	Score Sequest HT: Sequest HTe	Control 1 %	Control 2 %	Control average %	ΔxlnR 1 %	ΔxlnR 2 %	ΔxlnR average %	ΔaraR 1 %	ΔaraR 2 %	ΔaraR average %	ΔclrA 1 %	ΔclrA 2 %	ΔclrA average %	ΔclrB 1 %	ΔclrB 2 %	ΔclrB average %	ΔxlnRΔaraRΔclrAΔclrB 1 %	ΔxlnRΔaraRΔclrAΔclrB 2 %	ΔxlnRΔaraRΔclrAΔclrB average %	CBMf	Signal peptide length (Phobius)	Transmembrane helices (Phobius)	Transmembrane helices (tmhmm)	Predicted secreted	Phobius signal peptide prediction	Wolpsort signal
NRRL3_08708	XLN (β-1,4-endo-xylanase)	(Arabino)xylan	GH10	60	22	755	22	327	35.5	6.65	1847.44	11.9068	12.7533	12.33	0.422267	0.42628	0.424273	15.8649	16.81	16.3375	7.58878	8.31755	7.95317	19.1896	15.2312	17.2104	0.521295	0.456566	0.48893		19	0	0	Y	Y	Y
NRRL3_08707	AXH (arabinoxylan arabinofuranohydrolase)	(Arabino)xylan	GH62	43	9	510	9	332	35.8	4.86	1380.68	7.74759	8.93808	8.34283	0.825066	0.969295	0.897181	7.93581	8.1824	8.05911	6.27884	6.66011	6.46948	7.52455	10.095	8.80979	0.394071	0.405359	0.399715		26	0	0	M	Y	Y
NRRL3_02451	BXL (β-1,4-xylosidase)	(Arabino)xylan	GH3	32	21	372	21	804	87.2	4.89	936.35	3.04733	3.29406	3.1707	0.0120411	0.0116074	0.0118242	3.46613	3.44223	3.45418	2.13412	2.14768	2.1409	3.54696	3.16999	3.35848	0.0120361	0.0630832	0.0375597		26	0	0	Y	Y	Y
NRRL3_08738	BGN (endo-1,6-β-D-glucanase)	(Arabino)xylan	GH30_3	27	8	96	8	491	52.2	4.37	334.23	0.181036	0.149256	0.165146	0.0499943	0.0507944	0.0503944	0.271378	0.245516	0.258447	0.177158	0.16974	0.173449	0.182884	0.185917	0.1844	0.0819019	0.0844012	0.0831516		18	0	0	Y	Y	Y
NRRL3_03339	AXE (acetyl xylan esterase)	(Arabino)xylan	CE1	10	2	39	2	303	32.6	4.91	113.46	0.0691101	0.125517	0.0973136	0	0.000354811	0.000354811	0.0675126	0.0945827	0.0810477	0.0542127	0.129459	0.0918361	0.00621196	0.0214009	0.0138064	0	0	0		23	0	0	Y	Y	Y
NRRL3_01648	XLN (β-1,4-endo-xylanase)	(Arabino)xylan	GH11	15	2	27	2	225	24	5.45	102.74	0.0693481	0.0503243	0.0598362	0.00105937	0.00136814	0.00121376	0.0666786	0.0676472	0.0671629	0.0827378	0.101038	0.0918879	0.0250425	0.0349286	0.0299856	0.000787751	0.00131876	0.00105326		18	0	0	Y	Y	Y
NRRL3_11773	BXL (β-1,4-xylosidase)	(Arabino)xylan	GH43	20	8	41	8	449	48.5	4.35	119.11	0.0326006	0.0433077	0.0379541	0.14618	0.126706	0.136443	0.0253946	0.0218945	0.0236446	0.037964	0.04274	0.040352	0.0110465	0.00999747	0.010522	0.00151386	0.00142266	0.00146826	CBM35	18	0	0	Y	Y	Y
NRRL3_10881	BXL (β-1,4-xylosidase)	(Arabino)xylan	GH43	20	10	34	10	579	64.3	5.35	103.34	0.0200252	0.0200487	0.0200369	0.00176984	0	0.00176984	0.029795	0.0314731	0.030634	0.00530394	0.00935569	0.00732981	0.0269678	0.0302199	0.0285938	0.0057571	0.00459677	0.00517693		18	0	0	Y	Y	Y
NRRL3_01069	AGU (α-glucuronidase)	(Arabino)xylan	GH67	18	12	35	12	841	93.9	5.44	80.29	0.0184519	0.0196098	0.0190309	0	0.000498671	0.000498671	0.0216427	0.0250635	0.0233531	0.00685608	0.00532483	0.00609046	0.0244085	0.0225125	0.0234605	0.00202855	0.00102258	0.00152556		20	0	0	Y	Y	Y
NRRL3_06419	BXL/ABF (β-1,4-xylosidase/α-arabinofuranosidase)	(Arabino)xylan	GH3	6	3	10	3	781	85.3	5.02	28.33	0.00158284	0.00212308	0.00185296	0	0	0	0.00205449	0.00222125	0.00213787	0.000148254	3.79905e-05	9.31221e-05	0.000779922	0.0009226	0.000851261	0	0	0		21	0	0	Y	Y	Y
NRRL3_02584	CBH (cellobiohydrolase)	Cellulose	GH7	25	9	337	8	536	56.2	4.3	1004.97	6.58583	5.86154	6.22368	0.211966	0.267367	0.239667	3.4205	3.96827	3.69438	1.13427	1.35849	1.24638	0.00209135	0.000601256	0.0013463	0.00396553	0.00243955	0.00320254	CBM1	21	0	0	Y	Y	Y
NRRL3_04953	CBH (cellobiohydrolase)	Cellulose	GH7	42	10	185	9	452	48.2	4.32	601.62	2.48576	2.38541	2.43559	0.0521085	0.0660936	0.059101	2.33873	2.748	2.54337	0.643481	0.83601	0.739746	0.00538653	0.00549821	0.00544237	0.0111199	0.0110386	0.0110792		17	0	0	Y	Y	Y
NRRL3_10449	BGL (β-1,4-glucosidase)	Cellulose	GH3	32	25	313	25	860	93.2	4.74	945.11	2.17054	1.99021	2.08038	0.456863	0.581251	0.519057	3.19521	2.8762	3.03571	1.21877	1.00371	1.11124	2.03935	1.62885	1.8341	0.140359	0.208683	0.174521		19	0	0	Y	Y	Y
NRRL3_09019	CBH (cellobiohydrolase)	Cellulose	GH6	9	3	57	3	459	48.1	4.53	187.66	0.763534	1.39026	1.07689	0.000483612	0.000369668	0.00042664	1.29961	1.79188	1.54574	0.083939	0.083471	0.083705	0.00115469	0.00232927	0.00174198	0.000374348	0.000259136	0.000316742	CBM1	18	0	0	Y	Y	Y
NRRL3_10870	CBH (cellobiohydrolase)	Cellulose	GH6	17	5	14	5	405	42.7	4.35	32.44	0.202793	0.323453	0.263123	0.00176452	0.00272159	0.00224305	0.206492	0.364655	0.285574	0.152319	0.144901	0.14861	0	0.000896692	0.000896692	0	0.00140895	0.00140895		31	0	0	Y	Y	Y
NRRL3_04917	EGL (β-1,4-endo-glucanase)	Cellulose	GH5_5	28	8	48	8	331	36.5	4.55	131.27	0.182808	0.128715	0.155761	0.00432423	0.00634777	0.005336	0.0876113	0.134665	0.111138	0.174987	0.156033	0.16551	0.000174494	0	0.000174494	0	0.0163681	0.0163681		18	0	0	Y	Y	Y
NRRL3_10133	BGL (β-1,4-glucosidase)	Cellulose	GH3	18	11	62	11	765	82	4.75	197.23	0.0338261	0.0411163	0.0374712	0.00106893	0.00284406	0.00195649	0.047656	0.039398	0.043527	0.0111126	0.0102632	0.0106879	0.0594746	0.059117	0.0592958	0.000579606	0.00104768	0.000813641		19	0	0	Y	Y	Y
NRRL3_06791	EGL (β-1,4-endo-glucanase)	Cellulose	GH5_5	11	5	32	5	517	54.8	4.68	111.84	0.0319735	0.033486	0.0327297	0.0146583	0.0219846	0.0183215	0.0180551	0.021435	0.0197451	0.0260787	0.0306339	0.0283563	0.0278013	0.0423107	0.035056	0.0116236	0.0102459	0.0109347	CBM1	18	0	0	Y	Y	Y
NRRL3_11147	LPMO (lytic polysaccharide monooxygenase)	Cellulose	AA9	14	5	26	4	402	41.1	4.56	70.96	0.0160347	0.0156319	0.0158333	0.00882154	0.010461	0.00964129	0.0341504	0.0244053	0.0292778	0.00944593	0.00851955	0.00898274	0.0260456	0.0250967	0.0255711	0.00369446	0.00669661	0.00519554		25	0	0	Y	Y	Y
NRRL3_11105	ML-EGL (β-1,3/β-1,4-endoglucanase)	Cellulose	GH131	6	2	5	2	389	40.2	4.56	18.71	0.00156032	0.00159853	0.00157942	0.00173171	0.00222893	0.00198032	0.00262621	0.00179811	0.00221216	0.00097702	0.000750576	0.000863798	0.0021572	0.00294854	0.00255287	0.00181523	0.00149382	0.00165453		15	0	0	Y	Y	Y
NRRL3_07975	BGL (β-1,4-glucosidase)	Cellulose	GH1	3	2	5	2	599	66.4	4.72	11.02	0.000942852	0.000932034	0.000937443	0.000197265	0.000197027	0.000197146	0.00207846	0.00157241	0.00182543	0.000203735	0	0.000203735	0.00193643	0.00193972	0.00193807	0	0	0		22	0	0	Y	Y	Y
NRRL3_09976	BGL (β-1,4-glucosidase)	Cellulose	GH1	4	2	2	2	573	64.5	4.89	2.69	0.000618137	0.000310436	0.000464286	0	0	0	0.00051154	0.000511038	0.000511289	0.000331918	0.000396342	0.00036413	0.000622421	0.000876974	0.000749698	0	0	0		21	0	0	Y	Y	Y
NRRL3_00814	LPMO (lytic polysaccharide monooxygenase)	Cellulose	AA9	6	2	8	1	417	42.9	4.58	18.58	0	0	0	0	0	0	0	0	0	0	0	0	0	0	0	0	0	0	CBM1	21	0	0	Y	Y	Y
NRRL3_05358	AGL (α-1,4-galactosidase)	Galactomannan	GH27	25	10	113	10	443	48.8	5.02	317.28	1.43258	1.44718	1.43988	0.312869	0.438448	0.375659	1.44898	1.43715	1.44307	1.57367	1.37591	1.47479	0.156978	0.169835	0.163406	0.00666434	0.0107612	0.00871275		20	0	0	Y	Y	Y
NRRL3_08912	MAN (β-1,4-endo-mannanase)	Galactomannan	GH5	28	6	76	6	383	41.2	4.61	235.33	0.364099	0.674131	0.519115	0.346532	0.407907	0.37722	1.01437	0.847918	0.931143	0.801075	1.30214	1.05161	1.40275e-05	0	1.40275e-05	0	0.000186891	0.000186891		21	0	0	Y	Y	Y
NRRL3_11747	AGL (α-1,4-galactosidase)	Galactomannan	GH27	28	15	153	15	537	59.2	5.15	393.17	0.242494	0.248237	0.245365	0.447396	0.479961	0.463678	0.248069	0.21015	0.229109	0.280817	0.274682	0.27775	0.271815	0.206121	0.238968	0.502038	0.564914	0.533476	CBM13	23	0	0	Y	Y	Y
NRRL3_00743	AGL (α-1,4-galactosidase)	Galactomannan	GH27	26	13	73	13	660	71.2	4.87	220.79	0.171402	0.175977	0.17369	0.0587563	0.101603	0.0801798	0.135916	0.108447	0.122181	0.0887227	0.0766355	0.0826791	0.180849	0.18089	0.180869	0.00479489	0.00826069	0.00652779	CBM35	17	0	0	Y	Y	Y
NRRL3_09612	MND (β-1,4-mannosidase)	Galactomannan	GH2	9	7	15	7	932	104.2	5.29	38.97	0.0103302	0.012706	0.0115181	0.000478671	0.000756335	0.000617503	0.0299906	0.0267564	0.0283735	0.000787762	0.000974116	0.000880939	0.0020008	0.00201005	0.00200543	0.00115596	0.00134847	0.00125222		21	0	0	Y	Y	Y
NRRL3_04916	AE (acetyl esterase)	Hemicellulose	CE16	28	8	172	8	306	33.8	4.84	444.06	1.48708	1.41578	1.45143	0.72601	0.961994	0.844002	1.06558	1.22437	1.14497	2.01423	2.09436	2.0543	0.000441049	0.000808742	0.000624896	0.000645984	0.00100277	0.000824379		22	0	0	Y	Y	Y
NRRL3_06379	AE (acetyl esterase)	Hemicellulose	CE16	35	8	39	8	355	39.7	5.24	102.81	0.144015	0.156573	0.150294	0.000293739	0.000966312	0.000630026	0.123457	0.119597	0.121527	0.0350275	0.0661401	0.0505838	0.125044	0.0824053	0.103725	0.00130277	0.00136123	0.001332		19	0	0	Y	Y	Y
NRRL3_06053	AE (acetyl esterase)	Hemicellulose	CE16	9	3	9	3	354	39.9	4.86	22.24	0.00398943	0.00393539	0.00396241	0.00558208	0.00518795	0.00538501	0.00413632	0.00397682	0.00405657	0.00489221	0.00570546	0.00529883	0.00374302	0.00210257	0.0029228	0.00409551	0.00595782	0.00502666		36	0	1	M	Y	Y
NRRL3_03087	INX (exo-inulinase)	Inulin	GH32	26	12	62	12	537	59.1	5.43	167.23	0.0426564	0.0467958	0.0447261	0.116819	0.103195	0.110007	0.0564869	0.0514105	0.0539487	0.0651201	0.0564392	0.0607797	0.058047	0.0769284	0.0674877	0.121405	0.149038	0.135221		19	0	0	Y	Y	Y
NRRL3_11752	SUC (invertase/β-fructofuranosidase)	Inulin	GH32	12	6	30	6	628	67.9	5	95.28	0.00735463	0.00932395	0.00833929	0.00875029	0.00879157	0.00877093	0.00956864	0.00876297	0.0091658	0.00641851	0.00715482	0.00678666	0.00954212	0.00930953	0.00942583	0.00588837	0.00610004	0.00599421		15	0	0	M	Y	Y
NRRL3_02630	LAC (β-1,4-galactosidase)	Pectin	GH35	31	27	231	27	1007	109.6	5.21	688.2	0.491335	0.561521	0.526428	0.52311	0.645154	0.584132	0.48196	0.512069	0.497014	0.470498	0.4511	0.460799	0.714529	0.867559	0.791044	0.0179774	0.0257626	0.02187		18	0	0	Y	Y	Y
NRRL3_08701	GLN (endo-1,6-galactanase)	Pectin	GH5_16	16	7	71	7	412	45.5	4.46	191.06	0.236942	0.199554	0.218248	0.231544	0.291017	0.26128	0.112369	0.110881	0.111625	0.149309	0.163668	0.156488	0.260716	0.236729	0.248722	0.0219989	0.0199004	0.0209497		23	0	0	Y	Y	Y
NRRL3_07469	XGH (xylogalacturonase)	Pectin	GH28	16	7	59	7	406	42.2	4.49	157.59	0.200238	0.20033	0.200284	0.407347	0.418313	0.41283	0.223979	0.187525	0.205752	0.450241	0.403052	0.426647	0.026758	0.0292657	0.0280119	0.0371584	0.0528745	0.0450165		25	0	0	Y	Y	Y
NRRL3_05252	PME (pectin methyl esterase)	Pectin	CE8	22	9	45	9	397	43.1	5.35	108.84	0.119751	0.0998643	0.109807	0.139808	0.173024	0.156416	0.0616304	0.0749182	0.0682743	0.118266	0.101958	0.110112	0.0560298	0.0569935	0.0565116	0.0479072	0.050215	0.0490611		19	0	0	Y	Y	Y
NRRL3_07470	PME (pectin methyl esterase)	Pectin	CE8	32	6	69	6	327	34.6	4.39	245.19	0.0813674	0.104167	0.0927671	0.236625	0.226136	0.23138	0.0905103	0.0919685	0.0912394	0.152273	0.168373	0.160323	0.0197261	0.0241458	0.0219359	0.0196867	0.0189627	0.0193247		19	0	0	Y	Y	Y
NRRL3_00092	ABN (endo-arabinanase)	Pectin	GH43	5	2	32	2	321	34.4	4.17	97.84	0.0560671	0.0763123	0.0661897	0.147658	0.22512	0.186389	0.0174769	0.0199547	0.0187158	0.0453662	0.0854409	0.0654036	0.0195193	0.0279472	0.0237332	0	5.27575e-05	5.27575e-05		19	0	0	Y	Y	Y
NRRL3_08281	PGX (exo-polygalacturonase)	Pectin	GH28	11	5	43	5	439	48.4	4.79	101.46	0.0541748	0.0476389	0.0509069	0.0673134	0.0689789	0.0681462	0.0318554	0.0423588	0.0371071	0.0533127	0.03807	0.0456913	0.0161125	0.0122321	0.0141723	0.0330365	0.0300781	0.0315573		15	0	0	Y	Y	Y
NRRL3_02479	LAC (β-1,4-galactosidase)	Pectin	GH35	11	11	42	11	1016	111.6	5.03	71.81	0.0387811	0.0417513	0.0402662	0.0155994	0.0166298	0.0161146	0.00858049	0.00935469	0.00896759	0.0116806	0.0113293	0.011505	0.0401065	0.0708232	0.0554648	0.00599245	0.00414244	0.00506745	CBM67	23	0	0	Y	Y	Y
NRRL3_03144	PGX (exo-polygalacturonase)	Pectin	GH28	13	4	25	4	435	47.3	4.84	67.26	0.0253948	0.0244027	0.0248987	0.0351059	0.0324982	0.0338021	0.0156214	0.0221327	0.0188771	0.0228851	0.0209962	0.0219406	0.0136513	0.0172589	0.0154551	0.013613	0.0122458	0.0129294		22	0	0	Y	Y	Y
NRRL3_10643	GAL (β-1,4-endo-galactanase)	Pectin	GH53	10	3	12	3	351	38.8	4.07	34.37	0.0178797	0.0173965	0.0176381	0.0721676	0.0744127	0.0732902	0.0051165	0.00582324	0.00546987	0.014472	0.0176518	0.0160619	0.00656303	0.00635416	0.0064586	0	0.000661726	0.000661726		18	0	0	Y	Y	Y
NRRL3_05407	ABN (endo-arabinanase)	Pectin	GH43	10	3	22	3	318	34	4.87	83.51	0.00969199	0.00855753	0.00912476	0.026179	0.0232328	0.0247059	0.0122359	0.0109536	0.0115947	0.0089922	0.00984694	0.00941957	0.0137666	0.0193013	0.016534	0.079474	0.113955	0.0967145		17	0	0	Y	Y	Y
NRRL3_09810	PGX (exo-polygalacturonase)	Pectin	GH28	6	3	17	3	434	47	4.82	43.79	0.00658768	0.00582327	0.00620547	4.57477e-05	9.39254e-05	6.98366e-05	0.00688976	0.00691848	0.00690412	0.00987316	0.0111295	0.0105013	0.00570942	0.00672005	0.00621474	0.000178614	0	0.000178614		17	0	0	Y	Y	Y
NRRL3_00965	PEL (pectin lyase)	Pectin	PL1_4	16	5	25	5	379	39.7	4.34	28.54	0.00626279	0.00597637	0.00611958	0.0135284	0.0181238	0.0158261	0.00549993	0.00714514	0.00632254	0.00869384	0.0101352	0.00941455	0.014579	0.0100903	0.0123347	0.0147775	0.0175891	0.0161833		20	0	0	Y	Y	Y
NRRL3_05260	PGX (exo-polygalacturonase)	Pectin	GH28	11	4	32	4	440	47.8	5.2	82.93	0.00588465	0.00554787	0.00571626	0.0100594	0.0102391	0.0101492	0.00412031	0.00455788	0.00433909	0.0053072	0.00540685	0.00535702	0.0039978	0.00360002	0.00379891	0.00109028	0.00125841	0.00117435		26	0	0	Y	Y	Y
NRRL3_10498	EXG (exo-1,3-galactanase)	Pectin	GH5_9	17	4	14	4	416	45.5	5.19	26.81	0.00396652	0.00645062	0.00520857	0.000723392	0.000647312	0.000685352	0.00584578	0.00617014	0.00600796	0.00168713	0.00160805	0.00164759	0.00884389	0.00976578	0.00930484	0.000109665	0.000426335	0.000268		22	0	0	Y	Y	Y
NRRL3_10559	RGX (exo-rhamnogalacturonase)	Pectin	GH28	14	5	15	5	423	45.9	5.2	32.86	0.00397446	0.00480375	0.00438911	0.0101105	0.00974136	0.00992595	0.0041185	0.00319065	0.00365458	0.00691458	0.00524959	0.00608209	0.00349831	0.00257051	0.00303441	0.00154059	0.00164956	0.00159508		20	0	0	Y	Y	Y
NRRL3_02571	PGA (endo-polygalacturonase)	Pectin	GH28	7	2	6	2	368	38.1	4.48	17.29	0.00351636	0.00344039	0.00347837	0.00324904	0.00305676	0.0031529	0.00604855	0.0054784	0.00576347	0.00398178	0.00323184	0.00360681	0.00172755	0.00242256	0.00207505	0.00251579	0.00243911	0.00247745		18	0	0	Y	Y	Y
NRRL3_09126	RHG (endo-rhamnogalacturonase)	Pectin	GH28	8	3	3	3	446	47	4.23	8.25	0.000951421	0.00192226	0.00143684	0.0111674	0.0176273	0.0143973	0.00332027	0.00264169	0.00298098	0.0162909	0.0120211	0.014156	0.000151654	0	0.000151654	0.00133838	0.00180954	0.00157396		18	0	0	Y	Y	Y
NRRL3_08325	PME (pectin methyl esterase)	Pectin	CE8	16	3	5	3	331	35.6	4.42	6.84	0.00120152	0.00139469	0.00129811	0.00235668	0.00197685	0.00216677	0.00118691	0.00199916	0.00159304	0.00119749	0.00125151	0.0012245	0.00180671	0.00186994	0.00183832	0.00141363	0.00168319	0.00154841		27	0	0	Y	Y	Y
NRRL3_06782	PGA (endo-polygalacturonase)	Pectin	GH28	4	2	2	2	370	38.7	4.18	3.65	0.000658759	0.000574505	0.000616632	0.00107314	0.00104756	0.00106035	0.000168157	8.58844e-05	0.000127021	0.000809635	0.00107377	0.000941701	0.000930126	0.000672862	0.000801494	0.000495489	0.00104143	0.000768458		19	0	0	Y	Y	Y
NRRL3_07501	RGAE (rhamnogalacturonan acetyl esterase)	Pectin	CE12	10	2	9	2	259	27.9	5.27	31.12	0.000637897	0.000340474	0.000489185	0.00165272	0.00129572	0.00147422	0.000792019	0.000319301	0.00055566	0.000837058	0.000949964	0.000893511	0.000322938	0.000653645	0.000488292	0.00110824	0.00133157	0.0012199		15	0	0	Y	Y	Y
NRRL3_05859	PGA (endo-polygalacturonase)	Pectin	GH28	19	4	14	4	362	37.8	6.77	47.08	0.000415003	0.000244488	0.000329746	0.00771402	0.00766433	0.00768917	0.000414117	0.000664746	0.000539432	0.00113644	0.00112404	0.00113024	0.000700081	0.00085832	0.000779201	0.00667178	0.00566525	0.00616851		20	0	0	Y	Y	Y
NRRL3_00953	RHG (endo-rhamnogalacturonase)	Pectin	GH28	5	2	6	2	558	57.9	4.45	24.28	0	0	0	6.32692e-05	0	6.32692e-05	0.000402236	0	0.000402236	0	0	0	0.000785865	0.00119379	0.000989827	0.000594001	0.000563084	0.000578542		19	0	0	Y	Y	Y
NRRL3_11738	LAC (β-1,4-galactosidase)	Pectin	GH35	2	2	5	2	995	108.8	4.81	15.62	0	0	0	0.00274933	0.00324596	0.00299764	0	0	0	0.000108589	0	0.000108589	0.000499528	0.000568353	0.000533941	0	0.000412977	0.000412977		19	0	0	Y	Y	Y
NRRL3_03768	ABF (α-arabinofuranosidase)	Pectin/Xylan	GH54	36	11	255	11	499	52.5	4.44	735.75	1.87585	2.01083	1.94334	3.76386	4.55332	4.15859	0.966941	1.00658	0.986759	2.03503	2.30475	2.16989	1.97538	2.0712	2.02329	0.596584	0.603633	0.600109	CBM42	18	0	0	Y	Y	Y
NRRL3_00007	FAE (feruloyl esterase)	Pectin/Xylan		30	7	69	7	281	30.5	4.55	140.33	0.638683	1.30712	0.972902	0.00450584	0.00531967	0.00491275	1.07	1.98738	1.52869	0.491602	0.802351	0.646976	0.779794	0.922923	0.851359	0.00314749	0.00206583	0.00260666		21	0	0	Y	Y	Y
NRRL3_01606	ABF (α-arabinofuranosidase)	Pectin/Xylan	GH51	14	7	51	7	628	67.8	4.3	151.63	0.140536	0.151633	0.146084	0.0670228	0.0687338	0.0678783	0.00345418	0.00738048	0.00541733	0.153895	0.17031	0.162103	0.176001	0.205709	0.190855	0.00120849	0.000622922	0.000915706		25	0	0	Y	Y	Y
NRRL3_02931	FAE (feruloyl esterase)	Pectin/Xylan		11	5	24	5	521	57.1	5.26	57.29	0.0112321	0.010588	0.0109101	0.00547507	0.00647496	0.00597501	0.0126821	0.0122961	0.0124891	0.00789787	0.00508939	0.00649363	0.0121794	0.00799444	0.0100869	0.00727628	0.00595213	0.0066142		17	0	0	Y	Y	Y
NRRL3_06387	ABF (α-arabinofuranosidase)	Pectin/Xylan	GH51	6	2	14	2	625	67.4	4.35	53.77	0.0026053	0.00761181	0.00510855	0.00661098	0.0085121	0.00756154	0.000573159	0.000928982	0.000751071	0.00368043	0.00443425	0.00405734	0.00803371	0.00910344	0.00856857	0	0	0		20	0	0	Y	Y	Y
NRRL3_08300	GLA (glucoamylase)	Starch	GH15	34	16	652	16	640	68.3	4.45	1917.1	5.2034	5.78532	5.49436	6.71299	7.02934	6.87117	5.14861	5.39757	5.27309	3.69934	3.83422	3.76678	5.16871	5.65401	5.41136	4.32045	4.48092	4.40069	CBM20	22	0	0	Y	Y	Y
NRRL3_09875	AMY (α-amylase)	Starch	GH13_1	22	10	397	10	637	69.1	4.32	1206.84	2.39592	2.36387	2.37989	3.82244	4.56686	4.19465	3.43702	3.14458	3.2908	1.61452	1.55916	1.58684	3.07181	3.03143	3.05162	3.25996	3.55714	3.40855	CBM20	25	0	0	Y	Y	Y
NRRL3_07700	AGD (α-glucosidase)	Starch	GH31	9	7	22	7	985	108.8	5.35	70.27	0.0131443	0.0177071	0.0154257	0.0372921	0.0365364	0.0369143	0.0244452	0.0259267	0.025186	0.00739201	0.00497168	0.00618184	0.027519	0.0142626	0.0208908	0.0384023	0.047792	0.0430972		19	0	0	Y	Y	Y
NRRL3_02524	AGD (α-glucosidase)	Starch	GH31	6	5	20	5	883	99.2	5.22	51.53	0.00438887	0.00638073	0.0053848	0.00426338	0.00348166	0.00387252	0.0102335	0.0130178	0.0116256	0.00236002	0.00188644	0.00212323	0.00525991	0.00463135	0.00494563	0.00561175	0.00167544	0.0036436		31	0	1	M	Y	Y
NRRL3_00819	XG-EGL (xyloglucanase)	Xyloglucan	GH12	36	8	312	8	239	25.8	4.64	1046.6	4.62447	4.18575	4.40511	0.113833	0.142843	0.128338	4.92299	6.52722	5.7251	5.73476	7.08469	6.40972	0.826543	1.26951	1.04803	0.0408322	0.0524744	0.0466533		16	0	0	Y	Y	Y
NRRL3_01787	XG-EGL (xyloglucanase)	Xyloglucan	GH74	11	8	37	8	849	89.6	4.53	141.33	0.0850307	0.0797979	0.0824143	0.00228727	0.00315506	0.00272116	0.0548471	0.0591017	0.0569744	0.0155637	0.0153207	0.0154422	0	8.02616e-05	8.02616e-05	0	0.000130542	0.000130542	CBM1	19	0	0	Y	Y	Y
NRRL3_00268	AXL (α-xylosidase)	Xyloglucan	GH31	22	15	72	15	736	82.5	5.66	189.44	0.0561136	0.0584046	0.0572591	6.6084e-05	0.000261459	0.000163772	0.0340237	0.0335301	0.0337769	0.0470092	0.0352565	0.0411328	0.0617817	0.0869308	0.0743562	0.000245476	0.000499397	0.000372437		17	0	0	Y	Y	Y
NRRL3_08380	XG-EGL (xyloglucanase)	Xyloglucan	GH12	19	4	24	4	248	27	4.16	61.31	0.0146099	0.00987549	0.0122427	0.00912901	0.0114855	0.0103073	0.0136833	0.0143427	0.014013	0.0126068	0.0144977	0.0135522	0.0155987	0.0246748	0.0201368	0.0172472	0.0266993	0.0219732		24	0	0	Y	Y	Y
NRRL3_00987	aspartic peptidase PepA, extracellular			50	14	1971	14	394	41.3	4.64	6281.26	35.9691	32.7078	34.3384	68.5868	65.5863	67.0866	32.0202	27.6338	29.827	51.1853	47.5128	49.349	43.351	44.8182	44.0846	78.6416	74.3975	76.5196		20	0	0	Y	Y	Y
NRRL3_11091	prolyl endopeptidase EPR			24	14	489	14	526	58.7	4.58	1130.27	1.44533	1.2806	1.36297	2.43213	2.41644	2.42428	1.17847	0.91269	1.04558	1.44899	1.48145	1.46522	1.56346	1.37871	1.47108	2.06179	4.23256	3.14718		22	0	0	Y	Y	Y
NRRL3_00800	tripeptidyl peptidase			21	10	225	10	611	65.8	5.68	874	0.955484	1.04537	1.00043	0.569032	0.562566	0.565799	0.932132	0.977069	0.9546	1.19558	1.18613	1.19086	1.56822	1.79851	1.68336	0.275792	0.303437	0.289615		26	0	0	Y	Y	Y
NRRL3_00771	cell wall mannoprotein			22	6	88	6	288	28.3	4.55	330.5	0.432479	0.471266	0.451872	0.403502	0.42095	0.412226	0.523735	0.757411	0.640573	0.405022	0.338359	0.37169	0.257647	0.10937	0.183509	0.238398	0.16331	0.200854		17	0	0	Y	Y	Y
NRRL3_11106	tripeptidyl peptidase			22	10	180	10	580	62.1	4.45	520.26	0.427854	0.39058	0.409217	1.02939	1.1287	1.07905	0.474827	0.444354	0.45959	0.574762	0.518633	0.546697	0.555917	0.623254	0.589585	1.70623	1.97882	1.84253		19	0	0	Y	Y	Y
NRRL3_01415	carboxylesterase			25	11	79	11	562	61.2	5.15	278.37	0.403611	0.377061	0.390336	0.00187755	0.00182175	0.00184965	0.328489	0.338953	0.333721	0.427723	0.369911	0.398817	0.321656	0.28817	0.304913	0.000870542	0.000864593	0.000867568		40	0	0	Y	Y	Y
NRRL3_02532	glycoside hydrolase family 16 protein			13	5	135	5	396	39.9	4.25	262.63	0.423667	0.337699	0.380683	0.634482	0.599735	0.617109	0.458503	0.42305	0.440776	0.416448	0.358507	0.387477	0.425406	0.401224	0.413315	1.02861	1.03691	1.03276		19	0	0	Y	Y	Y
NRRL3_07266	lysophospholipase Lipanl			24	7	125	7	297	31.7	4.72	452.69	0.321656	0.403482	0.362569	0.752609	0.686694	0.719651	0.879053	0.526905	0.702979	0.463261	0.324867	0.394064	0.84882	0.920077	0.884449	1.07496	1.30463	1.1898		19	0	0	Y	Y	Y
NRRL3_05873	carboxypeptidase			16	8	112	8	520	57.8	4.91	276.79	0.347023	0.302056	0.32454	1.05268	1.15066	1.10167	0.452166	0.395575	0.423871	0.356399	0.300855	0.328627	0.448348	0.317284	0.382816	0.919226	1.37792	1.14857		18	0	0	Y	Y	Y
NRRL3_08406	serine carboxypeptidase, family S10			13	7	104	7	566	62.5	4.73	282.8	0.335603	0.272742	0.304172	0.392266	0.328988	0.360627	0.243458	0.254864	0.249161	0.344619	0.372415	0.358517	0.349527	0.223219	0.286373	0.143241	0.144981	0.144111		19	0	0	Y	Y	Y
NRRL3_09843	FAD-binding domain-containing protein			25	11	108	11	570	61.2	4.75	282.11	0.268645	0.319362	0.294004	0.394654	0.359235	0.376945	0.142189	0.193846	0.168017	0.390621	0.390225	0.390423	0.47519	0.400749	0.437969	0.367453	0.435002	0.401227		20	0	0	Y	Y	Y
NRRL3_07375	hypothetical protein			23	5	89	5	224	23.3	4.44	318.79	0.250478	0.327366	0.288922	0.0819063	0.0710323	0.0764693	0.401676	0.313535	0.357606	0.274754	0.294291	0.284523	0.100241	0.0607645	0.0805026	0.0720209	0.0627804	0.0674007		20	0	0	Y	Y	Y
NRRL3_11745	tripeptidyl peptidase			20	8	121	8	595	64.5	5	415.63	0.24557	0.274365	0.259968	0.530386	0.552905	0.541646	0.279778	0.290899	0.285338	0.24213	0.324611	0.28337	0.37963	0.343873	0.361752	0.57614	0.543122	0.559631		20	0	0	Y	Y	Y
NRRL3_04411	FAD-binding domain-containing protein			31	15	124	15	498	54.2	5.38	325.66	0.217956	0.243582	0.230769	0.180274	0.154561	0.167417	0.103954	0.101392	0.102673	0.242665	0.336222	0.289444	0.199201	0.198694	0.198948	0.0802426	0.065548	0.0728953		22	0	0	M	Y	Y
NRRL3_08399	glycoside hydrolase family 17 protein			7	3	20	3	464	46.8	4.54	56.03	0.20079	0.164412	0.182601	0.132218	0.139904	0.136061	0.206637	0.199753	0.203195	0.196961	0.22023	0.208595	0.237054	0.129792	0.183423	0.219614	0.376678	0.298146		22	1	0	M	Y	Y
NRRL3_06352	purine nucleoside permease			10	4	53	4	407	43.5	5.03	91.71	0.181864	0.175309	0.178586	0.0963204	0.0861833	0.0912518	0.14875	0.172946	0.160848	0.168333	0.156706	0.162519	0.149323	0.149614	0.149469	0.136618	0.121091	0.128854		24	0	0	Y	Y	Y
NRRL3_08160	receptor L-domain-containing protein			8	3	15	3	401	41	4.51	38.68	0.182015	0.157639	0.169827	0.186669	0.213372	0.20002	0.192687	0.157135	0.174911	0.176775	0.153894	0.165335	0.117759	0.0545287	0.086144	0.222444	0.187649	0.205047		19	0	0	Y	Y	Y
NRRL3_09398	β-1,3-glucanosyltransferase			20	9	70	9	537	57.2	4.64	223.41	0.114241	0.119156	0.116699	0.0847898	0.0858087	0.0852993	0.132616	0.125845	0.129231	0.08211	0.0999116	0.0910108	0.107707	0.123338	0.115523	0.0888826	0.0826292	0.0857559	CBM43	20	0	0	Y	Y	Y
NRRL3_08703	serine peptidase			12	7	61	7	664	73.1	5.22	183.71	0.111426	0.120125	0.115776	0.194946	0.183838	0.189392	0.0684298	0.0873436	0.0778867	0.107459	0.137156	0.122308	0.112971	0.0918121	0.102391	0.126319	0.165038	0.145679		18	0	0	Y	Y	Y
NRRL3_05510	aldose 1-epimerase			22	7	39	7	403	44.1	4.79	115.6	0.0680125	0.114402	0.0912074	0.186129	0.12732	0.156725	0.0966983	0.0886543	0.0926763	0.0480116	0.0647325	0.056372	0.165727	0.0992232	0.132475	0.0464597	0.0443877	0.0454237		22	0	0	Y	Y	Y
NRRL3_02666	α-1,2-mannosidase			14	7	55	7	513	55.9	5.01	149.86	0.0985278	0.08925	0.0938889	0.0693243	0.061422	0.0653731	0.160093	0.137301	0.148697	0.0727192	0.066034	0.0693766	0.126483	0.188983	0.157733	0.058506	0.0936602	0.0760831		21	0	0	Y	Y	Y
NRRL3_01776	sedolisin			10	4	66	4	646	70	5.15	188.23	0.0415202	0.106094	0.0738072	0.105657	0.1122	0.108928	0.0635006	0.0778275	0.0706641	0.0563197	0.106251	0.0812853	0.0959674	0.072525	0.0842462	0.0956785	0.0924359	0.0940572		18	0	0	Y	Y	Y
NRRL3_02860	alkaline-phosphatase			25	9	57	9	454	49.7	5.33	172.47	0.0781842	0.0747344	0.0764593	0.0770212	0.074518	0.0757696	0.076174	0.0698615	0.0730178	0.0845736	0.0978181	0.0911958	0.106392	0.0873147	0.0968534	0.090432	0.158719	0.124575		18	0	0	Y	Y	Y
NRRL3_00068	cell wall mannoprotein			19	2	26	2	175	17.8	4.02	93.07	0.0471229	0.0783183	0.0627206	0.0619531	0.110853	0.0864032	0.0476908	0.0619726	0.0548317	0.104605	0.129722	0.117164	0.00290472	0.00297021	0.00293746	0.0158053	0.015097	0.0154511		18	0	0	Y	Y	Y
NRRL3_05150	uncharacterized protein			11	5	59	5	691	75.5	4.51	192.59	0.0621805	0.0542412	0.0582108	0.1	0.0936019	0.0968011	0.0808571	0.0612466	0.0710518	0.045073	0.0407891	0.042931	0.0432643	0.0454228	0.0443436	0.0844887	0.114358	0.0994232		19	0	0	Y	Y	y
NRRL3_08176	RlpA-like domain-containing protein			14	4	34	4	278	28.9	4.31	78.4	0.0593952	0.0521837	0.0557894	0.0233123	0.0222386	0.0227755	0.0672371	0.0542416	0.0607393	0.0626145	0.0499099	0.0562622	0.0469347	0.0593464	0.0531406	0.0587624	0.0709697	0.064866		21	0	0	Y	Y	Y
NRRL3_00479	sulphydryl oxidase Sox			43	12	63	12	392	43.5	5.73	149.82	0.0504091	0.052135	0.0512721	0.00592543	0.00720494	0.00656519	0.0664865	0.0497869	0.0581367	0.0160148	0.0192808	0.0176478	0.0536935	0.0508412	0.0522674	0.00402584	0.00565049	0.00483817		19	1	0	M	Y	Y
NRRL3_06196	FAD-binding domain-containing protein			5	3	14	3	494	53	4.44	30.03	0.0421764	0.0399752	0.0410758	0.064369	0.0549212	0.0596451	0.0293858	0.033736	0.0315609	0.0514863	0.0516567	0.0515715	0.0601186	0.0443089	0.0522138	0.0535795	0.093079	0.0733292		18	0	0	Y	Y	Y
NRRL3_08328	FAD-binding domain-containing protein			16	10	31	10	565	61.3	5.31	90.16	0.0432148	0.0382865	0.0407506	0.0431256	0.0496081	0.0463668	0.0507394	0.0549405	0.0528399	0.0386885	0.0363237	0.0375061	0.0333943	0.047794	0.0405941	0.0211534	0.027582	0.0243677		21	0	0	Y	Y	Y
NRRL3_11702	chloroperoxidase			16	4	16	4	265	29.4	5.44	51.8	0.0423592	0.0366576	0.0395084	0.00213986	0.00232962	0.00223474	0.0446031	0.0330994	0.0388513	0.0193171	0.0122738	0.0157955	0.083419	0.0630721	0.0732455	0.0025859	0.00386036	0.00322313		18	0	0	Y	Y	Y
NRRL3_00745	hypothetical protein			23	3	33	3	184	19.2	5.03	131.06	0.047644	0.0314944	0.0395692	0.00692088	0.0060715	0.00649619	0.0653019	0.0448393	0.0550706	0.0743314	0.0542228	0.0642771	0.0207037	0.0309585	0.0258311	0.00638331	0.00570292	0.00604312		21	0	0	Y	Y	Y
NRRL3_08553	peptide-N4-(N-acetyl-β-glucosaminyl)asparagine amidase			13	6	72	6	551	60.7	4.49	163.01	0.0367076	0.0336199	0.0351637	0.0461612	0.0721167	0.059139	0.0289949	0.0292577	0.0291263	0.026222	0.0277471	0.0269845	0.0322556	0.0471767	0.0397162	0.044888	0.0788023	0.0618452		21	0	0	Y	Y	Y
NRRL3_09046	histidine acid phosphatase			18	7	28	7	517	56.1	4.81	78.42	0.0368437	0.0315624	0.034203	0.0529307	0.0501414	0.051536	0.0294706	0.0303146	0.0298926	0.0366434	0.0337804	0.0352119	0.0294206	0.0441221	0.0367713	0.0343625	0.0355877	0.0349751		20	0	0	Y	Y	Y
NRRL3_03259	serine protease, peptidase S28 family, extracellular			18	9	47	9	569	62.9	5.03	87.26	0.031761	0.0280144	0.0298877	0.0491118	0.0484948	0.0488033	0.0282717	0.0284176	0.0283446	0.0350512	0.0324843	0.0337677	0.0279374	0.0386235	0.0332805	0.0366628	0.0335994	0.0351311		17	0	0	Y	Y	Y
NRRL3_00660	carboxylesterase			10	6	28	6	582	64	4.97	72.03	0.0313352	0.0253403	0.0283377	0.0192423	0.0216146	0.0204285	0.0122821	0.0146807	0.0134814	0.0289558	0.0321761	0.0305659	0.0173571	0.0196797	0.0185184	0.00199493	0.00281761	0.00240627		17	0	0	Y	Y	Y
NRRL3_02492	ribonuclease			20	4	41	4	263	29.2	4.15	104.6	0.024965	0.0260358	0.0255004	0.0663896	0.0615463	0.063968	0.0286729	0.032482	0.0305774	0.0215547	0.0292493	0.025402	0.0688868	0.0825111	0.075699	0.224205	0.218675	0.22144		23	0	0	Y	Y	Y
NRRL3_00054	β-1,3-glucanosyltransferase			10	4	35	4	541	56.7	4.26	145.18	0.0248722	0.0233882	0.0241302	0.0668147	0.0648566	0.0658357	0.0165464	0.0136005	0.0150734	0.0185933	0.0251919	0.0218926	0.0220284	0.0327016	0.027365	0.0232848	0.025629	0.0244569	CBM43	19	1	1	N	Y	Y
NRRL3_05474	carboxylesterase			15	8	34	8	561	61.5	5.03	67.1	0.0245282	0.0207987	0.0226635	0.0105327	0.0106401	0.0105864	0.0294437	0.0226387	0.0260412	0.0285297	0.0252737	0.0269017	0.0329046	0.0375137	0.0352092	0.0107392	0.013508	0.0121236		17	0	0	Y	Y	Y
NRRL3_04809	glycoside hydrolase family 16 protein			14	6	47	6	424	45.5	4.51	141.03	0.0209119	0.0230404	0.0219761	0.0105744	0.0103788	0.0104766	0.0245102	0.0287211	0.0266156	0.0215798	0.0193564	0.0204681	0.0285029	0.0267022	0.0276026	0.0145473	0.0134044	0.0139759	CBM18	20	1	0	M	Y	Y
NRRL3_00813	necrosis inducing protein			11	3	31	3	246	26.2	4.67	34.62	0.0191566	0.019413	0.0192848	0.0173392	0.0167504	0.0170448	0.0342333	0.0366421	0.0354377	0.0328605	0.0313827	0.0321216	0.0383281	0.0368544	0.0375912	0.039884	0.0433441	0.041614		18	0	0	Y	Y	Y
NRRL3_07019	phosphoesterase			25	10	45	10	467	53.9	5.07	99.67	0.0193658	0.0172682	0.018317	0.0392956	0.0376843	0.0384899	0.00934073	0.0103598	0.00985027	0.0133546	0.0159181	0.0146364	0.0209085	0.0267106	0.0238095	0.044296	0.0506265	0.0474613		17	0	0	Y	Y	Y
NRRL3_01759	acid trehalase			7	6	15	6	1072	116.1	5.06	41.67	0.0167228	0.0191771	0.01795	0.00665524	0.00765489	0.00715507	0.0227255	0.0199897	0.0213576	0.00968979	0.00889029	0.00929004	0.0214891	0.0228441	0.0221666	0.00317605	0.00326513	0.00322059		22	0	0	Y	Y	Y
NRRL3_10674	extracellular membrane protein			10	2	8	2	198	19.2	6.89	26.04	0.0187714	0.0171767	0.017974	0.0160003	0.0194992	0.0177498	0.021423	0.021271	0.021347	0.0170079	0.0172891	0.0171485	0.0168994	0.018876	0.0178877	0.03363	0.0436218	0.0386259		19	0	0	Y	Y	Y
NRRL3_08299	carboxylesterase			18	7	53	7	562	61.1	4.61	197.36	0.0170908	0.0154771	0.0162839	0.0196329	0.0266922	0.0231626	0.0239307	0.0250192	0.0244749	0.0196912	0.0165349	0.018113	0.0139066	0.0173917	0.0156492	0.0269148	0.0224811	0.0246979		25	0	0	Y	Y	Y
NRRL3_05340	glycoside hydrolase/deacetylase domain-containing protein			6	4	15	4	804	86.1	4.79	31.56	0.0133554	0.0177449	0.0155502	0.00337036	0.00347549	0.00342293	0.0191297	0.0248035	0.0219666	0.00715035	0.00680099	0.00697567	0.0182003	0.0177784	0.0179893	0.00840903	0.00649733	0.00745318		0	0	0	N	N	Y
NRRL3_04260	lipase			12	4	16	4	418	44.9	4.78	49.49	0.0155302	0.0154136	0.0154719	0.0172709	0.0164475	0.0168592	0.0190654	0.0179529	0.0185091	0.0163887	0.0148643	0.0156265	0.0135777	0.00472435	0.009151	0.0382036	0.0645441	0.0513738		19	0	0	Y	Y	Y
NRRL3_08742	FAD-binding domain-containing protein			18	8	48	8	500	54.6	5.22	157.58	0.0145435	0.011892	0.0132177	0.012377	0.0141249	0.013251	0.0237822	0.0220984	0.0229403	0.0165026	0.0160953	0.016299	0.0134165	0.012246	0.0128313	0.0170596	0.0184425	0.017751		22	0	0	Y	Y	Y
NRRL3_08809	FAD-binding domain-containing protein			16	7	34	6	642	69.2	5.11	98.93	0.0112271	0.0133519	0.0122895	0.00443369	0.00536353	0.00489861	0.00575094	0.00954607	0.00764851	0.0099942	0.0122726	0.0111334	0.0136751	0.022776	0.0182255	0.00248026	0.00167799	0.00207913		21	0	0	Y	Y	Y
NRRL3_06317	β-1,3-glucanosyltransferase			20	7	19	7	458	48.4	4.93	49.5	0.00792016	0.0138803	0.0109002	0.00260755	0.00220715	0.00240735	0.0141851	0.0238464	0.0190157	0.0052763	0.00547465	0.00537548	0.0189416	0.0150482	0.0169949	0.00291243	0.00421113	0.00356178		19	1	1	N	Y	Y
NRRL3_04074	aspartic peptidase, extracellular			8	3	17	3	424	44.9	4.77	34.14	0.0105891	0.0110111	0.0108001	0.0168095	0.0147048	0.0157572	0.0183583	0.0151045	0.0167314	0.0129045	0.0114376	0.012171	0.01435	0.0105345	0.0124423	0.0307457	0.0293462	0.0300459		19	0	0	Y	Y	Y
NRRL3_06717	hypothetical protein			20	3	37	3	188	19.8	5.41	121.47	0.0088453	0.0108387	0.00984199	0.00570074	0.00545562	0.00557818	0.00954972	0.00655952	0.00805462	0.0105119	0.00579438	0.00815314	0.00974066	0.0122125	0.0109766	0.00947087	0.0193051	0.014388		24	1	0	M	Y	Y
NRRL3_02638	uncharacterized protein			13	3	13	3	253	27.1	5.15	30.38	0.00960687	0.010213	0.00990994	0.0195675	0.016388	0.0179778	0.0306113	0.0243612	0.0274863	0.0120484	0.0120973	0.0120728	0.00986522	0.0065117	0.00818846	0.0488977	0.0310582	0.039978		17	0	0	Y	Y	Y
NRRL3_10267	aspartic peptidase, extracellular			11	3	24	3	456	48.5	4.23	92.75	0.00849075	0.00873266	0.00861171	0.00725483	0.00727203	0.00726343	0.00763762	0.00646279	0.0070502	0.00957268	0.00768728	0.00862998	0.00795358	0.0133017	0.0106276	0.0126105	0.0126241	0.0126173		18	0	0	Y	Y	Y
NRRL3_10935	histidine phosphatase, clade 1			17	6	17	6	360	39.5	5.74	39.93	0.0104559	0.00719868	0.00882731	0.00396095	0.00412424	0.00404259	0.0113321	0.00939464	0.0103634	0.00446559	0.00497768	0.00472163	0.00817865	0.0101147	0.00914669	0.00289515	0.00290024	0.00289769		19	0	0	Y	Y	Y
NRRL3_05109	carboxylesterase			6	3	7	3	613	66.6	5.14	15.26	0.00538924	0.0100921	0.00774065	0.00888184	0.00846426	0.00867305	0.00207906	0.00377764	0.00292835	0.00980466	0.0113174	0.0105611	0.0094359	0.00812572	0.00878081	0.00370619	0.00391318	0.00380968		20	0	0	Y	Y	Y
NRRL3_06369	hypothetical protein			22	4	31	4	225	23.5	4.48	98.44	0.00802262	0.00678111	0.00740186	0.000872768	0.00129823	0.0010855	0.0107329	0.00841355	0.00957322	0.0137922	0.0139121	0.0138521	0.00966149	0.00726762	0.00846455	0.00130059	0.00138539	0.00134299		21	0	1	M	Y	Y
NRRL3_04849	serine-type carboxypeptidase PepF			5	3	22	3	531	59.5	4.72	50.21	0.00659678	0.00714368	0.00687023	0.0584868	0.0668488	0.0626678	0.0122095	0.00801115	0.0101103	0.00759267	0.00715468	0.00737368	0.0206504	0.0138121	0.0172312	0.10276	0.115811	0.109285		23	0	0	Y	Y	Y
NRRL3_01865	hypothetical protein			24	5	41	5	205	21.8	5.81	132.15	0.00605499	0.0074616	0.0067583	0.0197317	0.016933	0.0183323	0.00402126	0.00765803	0.00583965	0.01225	0.0158504	0.0140502	0.00825422	0.00847985	0.00836704	0.0232698	0.0207777	0.0220238		22	0	0	Y	Y	Y
NRRL3_10021	glycoside hydrolase family 16 protein			18	4	11	4	366	39	4.61	13.36	0.00713015	0.00617025	0.0066502	0.0067931	0.00681457	0.00680384	0.00909682	0.00820138	0.0086491	0.0107029	0.00879778	0.00975034	0.01087	0.00921324	0.0100416	0.0150346	0.0151319	0.0150832		21	1	1	N	Y	Y
NRRL3_11512	phosphoesterase			11	4	30	4	470	51.6	4.96	97.55	0.00680339	0.00610545	0.00645442	0.0283172	0.0274339	0.0278755	0.00764724	0.00604579	0.00684651	0.00544364	0.00429455	0.00486909	0.0124058	0.00429617	0.008351	0.0140254	0.027544	0.0207847		16	1	0	M	Y	Y
NRRL3_06629	serine carboxypeptidase, family S10			12	5	30	5	552	61.2	4.63	99.17	0.00651871	0.0063138	0.00641626	0.00592852	0.00546601	0.00569726	0.00713512	0.0051188	0.00612696	0.006031	0.00581491	0.00592295	0.00858577	0.00851837	0.00855207	0.0138116	0.0121826	0.0129971		20	0	0	Y	Y	Y
NRRL3_05184	hypothetical protein			14	2	15	2	134	14.7	4.88	43.39	0.00636808	0.00603713	0.0062026	0.00176466	0.00183102	0.00179784	0.00692246	0.00513812	0.00603029	0.00472523	0.0041687	0.00444697	0.00706814	0.00563142	0.00634978	0.00239731	0.00248308	0.00244019		20	0	0	Y	Y	Y
NRRL3_08332.1	β-1,3-glucanosyltransferase			9	4	34	4	538	57.2	4.77	111.23	0.00625882	0.00593654	0.00609768	0.00443042	0.00453955	0.00448498	0.00689251	0.00626285	0.00657768	0.00473435	0.00488241	0.00480838	0.00425709	0.00533745	0.00479727	0.00370915	0.00616895	0.00493905					Y	Y	Y
NRRL3_08311	uncharacterized protein			17	3	10	3	188	20.3	5.19	9.5	0.0055527	0.00582757	0.00569014	0.00880896	0.00930555	0.00905726	0.00710458	0.00734854	0.00722656	0.00617712	0.00482412	0.00550062	0.00402593	0.00322452	0.00362522	0.0110304	0.0114382	0.0112343		29	0	0	Y	Y	Y
NRRL3_11007	exo-1,3-β-glucanase			25	5	19	5	301	32.1	4.78	66.68	0.00546902	0.00583275	0.00565088	0.00297457	0.00482037	0.00389747	0.0067963	0.0106287	0.00871251	0.00292321	0.00359985	0.00326153	0.00623245	0.00868989	0.00746117	0.00531682	0.00806178	0.0066893		19	0	0	Y	Y	Y
NRRL3_07551	exo-α-1,6-mannosidase			16	6	24	6	536	58.9	5.26	72.64	0.00585217	0.00479636	0.00532427	0.0032781	0.00269513	0.00298662	0.0074065	0.00649667	0.00695158	0.00156366	0.00153516	0.00154941	0.00717379	0.00816476	0.00766928	0.00224988	0.00286509	0.00255748		18	0	0	Y	Y	Y
NRRL3_01425	acid phosphatase			8	4	13	4	614	67.2	5.83	27.96	0.00514616	0.00530885	0.00522751	0.0106567	0.0118249	0.0112408	0.00383215	0.00406179	0.00394697	0.00331129	0.00462411	0.0039677	0.00407262	0.0047187	0.00439566	0.00795756	0.00733794	0.00764775		20	0	0	Y	Y	Y
NRRL3_11308	β-1,3-glucanosyltransferase			7	3	9	3	486	52	4.46	32.52	0.0048266	0.00537705	0.00510183	0	0.000726029	0.000726029	0.0046728	0.00437499	0.00452389	0.00363791	0.00414808	0.00389299	0.00551653	0.00602967	0.0057731	0.00040241	0	0.00040241		21	1	0	M	Y	Y
NRRL3_06351	GDSL-like lipase/acylhydrolase family protein			17	5	13	5	438	47.3	5.41	24.48	0.00501588	0.00391748	0.00446668	6.29414e-05	3.8711e-05	5.08262e-05	0.0065473	0.00737684	0.00696207	0.00151903	0.00150019	0.00150961	0.00619682	0.00518557	0.00569119	0	0	0		25	0	1	M	Y	Y
NRRL3_10377	multicopper oxidase			14	5	9	5	593	66	5.69	34.1	0.00391231	0.00451623	0.00421427	0.00182029	0.00184117	0.00183073	0.00710133	0.00612962	0.00661548	0.00202025	0.0017475	0.00188387	0.00764562	0.00575295	0.00669928	0.000411483	0.000448323	0.000429903		21	0	0	Y	Y	Y
NRRL3_08138	aspartic peptidase, extracellular			9	4	26	4	480	50.8	4.63	49.64	0.00431734	0.00390212	0.00410973	0.00193549	0.00216226	0.00204887	0.00480083	0.00334422	0.00407253	0.00381636	0.00401963	0.00391799	0.00405055	0.00397089	0.00401072	0.00335044	0.00382789	0.00358916		19	0	0	M	Y	Y
NRRL3_02391	catechol oxidase			15	4	5	4	406	44.6	5.9	14.88	0.00306541	0.00393329	0.00349935	0.000105978	0.00089214	0.000499059	0.000668245	0.000866345	0.000767295	0.00192646	0.00398488	0.00295567	0.00316165	0.00773175	0.0054467	0	0	0		18	0	0	Y	Y	Y
NRRL3_07952	phytase PhyA, extracellular			10	3	10	3	467	51	5.05	23.47	0.00117023	0.00529044	0.00323034	0.00788399	0.00834308	0.00811354	0.00613352	0.00639786	0.00626569	0.00407065	0.00250846	0.00328955	0.00721909	0.00239156	0.00480532	0.00276414	0.00311329	0.00293872		21	0	0	Y	Y	Y
NRRL3_08700	hypothetical protein			17	2	4	2	116	12.3	5.85	6.56	0.00264727	0.00305236	0.00284982	0.000273323	0	0.000273323	0.00282497	0.00351382	0.0031694	0.000878565	0.000953689	0.000916127	0.00114352	0.000277675	0.000710596	0.00103342	0.000301049	0.000667232		19	0	0	Y	Y	Y
NRRL3_11477	cell wall mannoprotein			11	2	3	2	190	20	5.07	9.78	0.0021622	0.00330047	0.00273134	0.00327907	0.00350865	0.00339386	0.00468773	0.00312838	0.00390805	0.00234138	0.00247585	0.00240861	0.00658152	0.00545074	0.00601613	0.0192014	0.0118222	0.0155118		20	0	0	Y	Y	Y
NRRL3_01368	six-hairpin glycosidase-like protein			7	3	12	3	680	75.7	4.69	33.34	0.00287371	0.00272462	0.00279916	0.00573273	0.00534032	0.00553653	0.000138724	0	0.000138724	0.00169597	0.00166762	0.00168179	0.00386931	0.00322164	0.00354547	0	0	0		17	0	0	Y	Y	Y
NRRL3_05305	β-glucuronidase			6	3	3	3	541	58.8	5.47	9.66	0.0029483	0.00241967	0.00268399	0.00516418	0.00483969	0.00500193	0.00270602	0.00220043	0.00245322	0.00169028	0.00147497	0.00158263	0.00270965	0.00261203	0.00266084	0.00100447	0	0.00100447		21	0	0	Y	Y	Y
NRRL3_00768	acetylxylan esterase			12	3	15	3	412	46.1	4.96	38.03	0.00229827	0.00231306	0.00230567	0.00112633	0.000861241	0.000993785	0.0034443	0.00255123	0.00299777	0.00118402	0.00120953	0.00119678	0.00237806	0.00278428	0.00258117	0.000815214	0.000787504	0.000801359		17	0	0	M	Y	Y
NRRL3_07878	tannase/feruloyl esterase family protein			10	5	17	5	574	62.7	4.5	53.64	0.00246435	0.00212022	0.00229228	0.00641744	0.00692059	0.00666902	0.00396649	0.00254778	0.00325713	0.0019997	0.00103782	0.00151876	0.00406593	0.00290389	0.00348491	0.00416951	0.00632084	0.00524517		20	0	0	Y	Y	Y
NRRL3_04222	carbohydrate-binding module family 50 protein			6	3	9	3	693	73.7	4.96	27.41	0.00187189	0.00236759	0.00211974	0.000913643	0.000796987	0.000855315	0.00193234	0.000575492	0.00125392	0.00237598	0.00215914	0.00226756	0.00228279	0.00258557	0.00243418	0.000674127	0.00118886	0.000931493	CBM50	21	0	0	Y	Y	Y
NRRL3_10089	sphingomyelin phosphodiesterase			2	2	3	2	637	69.5	4.44	5.39	0.00197823	0.00178476	0.0018815	0.000109315	0.000140999	0.000125157	0.00171387	0.00259011	0.00215199	0.0014378	0.00176058	0.00159919	0.00296708	0.00364934	0.00330821	0.000172159	8.76204e-05	0.00012989		25	0	0	Y	Y	Y
NRRL3_06239	amidase			8	4	10	4	583	63.1	4.96	38.52	0.00173228	0.00191065	0.00182146	0.000325589	0.00129454	0.000810065	0.00239098	0.00202168	0.00220633	0.000322301	0.000769398	0.00054585	0.0027927	0.00280318	0.00279794	0.000175451	0.000180852	0.000178152		19	0	0	Y	Y	Y
NRRL3_02657	exo-1,3-β-glucanase			9	8	40	8	949	99.6	4.73	101.95	0.00189652	0.00164342	0.00176997	0.0202845	0.00508934	0.0126869	0.0058496	0.0045788	0.0052142	0.00202815	0.00452278	0.00327547	0.0154574	0.00403789	0.00974763	0.0148036	0.0198037	0.0173037		28	0	1	M	Y	Y
NRRL3_01441	hypothetical protein			14	2	7	2	216	23.4	4.67	27.51	0.00166886	0.00166052	0.00166469	0	0	0	0.0016688	0.00520172	0.00343526	0.00095084	0.00123339	0.00109211	0.00299059	0.00428644	0.00363851	0	0	0		21	0	0	Y	Y	Y
NRRL3_01296	lipase, class 3			12	4	12	4	309	34.1	5.45	27.58	0.0016036	0.0014314	0.0015175	0.00336399	0.00502735	0.00419567	0.00280686	0.00241517	0.00261102	0.00185912	0.00154532	0.00170222	0.00336303	0.00467908	0.00402105	0.0279899	0.021774	0.024882		19	0	0	Y	Y	Y
NRRL3_03448	carboxylesterase			13	5	18	5	536	58.5	4.77	57.75	0.00121684	0.00171777	0.0014673	0.00667285	0.00740918	0.00704102	0.000486114	0.000274696	0.000380405	0.00119097	0.00163887	0.00141492	0.00170131	0.00178893	0.00174512	0.000401263	0.00066144	0.000531351		21	0	0	Y	Y	n
NRRL3_00097	lysophospholipase			6	3	7	3	638	68.7	4.49	20.2	0.001234	0.00138853	0.00131127	0.00172991	0.00182624	0.00177808	0.00178639	0.00108847	0.00143743	0.00120424	0.00105571	0.00112997	0.0022099	0.00193384	0.00207187	0.00197968	0.00169261	0.00183615		16	0	0	Y	Y	Y
NRRL3_01366	flavin amine oxidase			2	2	3	2	525	58.7	4.91	8.33	0.00152369	0.00110111	0.0013124	0.00147568	0.00217264	0.00182416	0.00170341	0.00123797	0.00147069	0.00124204	0.000741954	0.000991995	0.00204162	0.000741115	0.00139137	0.00041643	0.00127331	0.000844868		18	0	0	Y	Y	Y
NRRL3_06962	hypothetical protein			3	2	7	2	710	76.6	5.25	22.31	0.00125791	0.00115884	0.00120837	0.00246497	0.00234524	0.00240511	0.00140155	0.000961352	0.00118145	0.0017006	0.00141987	0.00156023	0.0019715	0.00129162	0.00163156	0.00486265	0.00704879	0.00595572		0	1	1	N	N	Y
NRRL3_05324	hypothetical protein			4	4	16	4	1138	103.7	4.11	42.13	0.00105035	0.00106921	0.00105978	0.00393691	0.00351646	0.00372668	0.00139184	0.00196201	0.00167693	0.0022985	0.00189534	0.00209692	0.00425124	0.00372742	0.00398933	0.0162604	0.00998568	0.013123		18	0	0	Y	Y	Y
NRRL3_04315	chitin transglycosylase			6	2	13	2	403	43.6	4.46	48.74	0.000851518	0.000880713	0.000866116	0.00175526	0.000986464	0.00137086	0.000405146	0.000583799	0.000494473	0.00122596	0.00137746	0.00130171	0.00148828	0.00214749	0.00181788	0.00141159	0.00180706	0.00160933	CBM18	19	0	0	Y	Y	Y
NRRL3_06188	mixed-link glucanase			2	2	7	2	739	72.5	4.35	7.12	0.0006041	0.000958145	0.000781122	0.0014421	0.00180545	0.00162377	0.00172918	0.00140652	0.00156785	0.000734261	0.000926006	0.000830133	0.00113879	0.000797438	0.000968116	0.00276275	0.00393521	0.00334898		24	0	0	Y	Y	Y
NRRL3_02751	multicopper oxidase McoB			7	3	21	3	596	65.3	4.89	59.81	0.000597819	0.000943426	0.000770623	0.000641656	0.000529992	0.000585824	0.00110137	0.000797905	0.000949639	0.000322431	0.000276261	0.000299346	0.00110357	0.00111557	0.00110957	0.00218485	0.00252089	0.00235287		21	0	0	Y	Y	Y
NRRL3_05203	lysophospholipase			6	2	8	2	640	69.2	5.55	27.72	0.000921076	0.00066476	0.000792918	0.00060977	0.000935671	0.00077272	0.00117182	0.00108892	0.00113037	0.000160181	0.000188784	0.000174483	0.000488955	0.000729951	0.000609453	0.000145628	0.000140528	0.000143078		21	0	0	Y	Y	y
NRRL3_01782	catalase CatR			5	3	10	2	730	80.5	5.83	22.46	0.000636596	0.000671428	0.000654012	1.29747e-05	0	1.29747e-05	0.000631027	0.000876037	0.000753532	0.000313997	0.000375978	0.000344987	0.000464034	0.000651772	0.000557903	0	0	0		16	0	0	Y	Y	Y
NRRL3_04330	antifungal protein			35	2	2	2	92	10	6.24	5.61	0.000699995	0	0.000699995	0.000167112	6.33692e-05	0.000115241	0.00164269	0.000297819	0.000970254	0.000523323	0.000187058	0.000355191	0.00161756	0.000621937	0.00111975	0.000620354	0.000587191	0.000603772		25	0	0	Y	Y	Y
NRRL3_00730	glycoside hydrolase family 79 protein			8	3	7	3	484	50.7	4.3	25.05	0.00072103	0.000414269	0.00056765	0.00356399	0.00323393	0.00339896	0	0.000398693	0.000398693	0.00200775	0.00204789	0.00202782	7.89905e-05	0.000774931	0.000426961	0	0.000362928	0.000362928		24	0	0	Y	Y	Y
NRRL3_00415	lytic polysaccharide monooxygenase			11	2	3	2	409	41.5	5.48	11.12	0.000631603	0	0.000631603	0.000435586	0	0.000435586	0	0	0	0	0	0	0.000201199	0	0.000201199	0	0	0		20	0	0	Y	Y	Y
NRRL3_01760	catalase			5	3	5	2	727	80.3	5.22	14.65	0.000653741	0.000263829	0.000458785	0.00100134	0.00085619	0.000928763	0.000513097	0.00038951	0.000451303	0.000810816	0.000767558	0.000789187	0.000426958	0.00023742	0.000332189	0	0	0		15	0	0	M	Y	Y
NRRL3_10143	carboxylesterase			4	2	4	2	534	57.7	4.69	11.25	0.000242651	0.000506998	0.000374824	0.000448185	0.000441756	0.00044497	0.000808486	0.000838749	0.000823617	0.000233184	0.000298695	0.000265939	0.00127303	0.000500372	0.000886701	0.000363619	0.000316078	0.000339849		27	0	0	Y	Y	Y
NRRL3_00170	lysophospholipase			10	2	5	2	298	31.9	4.42	14.26	0.000255106	0.000136953	0.000196029	0.000699129	0.00117697	0.000938052	0.000324572	0	0.000324572	0.000194768	0.000212433	0.0002036	0.00025219	0.000110118	0.000181154	0.00604648	0.00485814	0.00545231		19	0	0	Y	Y	Y
NRRL3_01790	β-hexosaminidase			3	2	2	2	709	78.6	5.6	4.77	0.000130134	0.000206145	0.00016814	0.00089526	0.00090109	0.000898175	0.000455585	9.20241e-05	0.000273804	0.000152821	9.62932e-05	0.000124557	0.000491356	0.000238704	0.00036503	0.00012735	0.000586229	0.000356789		21	0	0	Y	Y	Y
NRRL3_06638	carboxylesterase			6	2	2	2	538	59.4	5.31	5.78	0	0.000131244	0.000131244	0	0	0	6.22345e-05	0	6.22345e-05	2.70864e-05	0	2.70864e-05	0.000126555	0	0.000126555	0	0	0		18	0	0	Y	Y	Y
NRRL3_05191	carboxylesterase			6	3	7	3	574	62	4.87	26.82	6.358e-05	0.000119898	9.1739e-05	0.000194558	0.000351478	0.000273018	0.000156269	0.000163772	0.000160021	5.04968e-05	8.68517e-05	6.86743e-05	0.000749514	0.000203888	0.000476701	0.000217123	0.00139104	0.000804083		16	0	0	M	Y	N
NRRL3_05208	glycoside hydrolase family 55 protein			3	2	6	2	818	87.3	5.83	20.14	0.000116286	6.67526e-05	9.15195e-05	5.60284e-05	0	5.60284e-05	0.000688598	0.000398441	0.000543519	0	0	0	0.000105294	0.00012377	0.000114532	0.000387463	0.000213957	0.00030071		22	0	0	Y	Y	Y
NRRL3_09188	enamine/imine deaminase			15	2	3	2	126	13.5	5.92	5.33	8.48352e-05	0	8.48352e-05	0	0.000189611	0.000189611	0.000384164	0.000292709	0.000338437	0	0	0	0.000851907	0.000459053	0.00065548	0	0	0		0	0	0	N	N	Y
NRRL3_10668	14-3-3 protein			6	2	2	2	272	30.7	4.87	4.27	0	0	0	0.000894501	0.000972172	0.000933337	0.000111397	9.95227e-05	0.00010546	0	0	0	7.66263e-05	5.47197e-05	6.5673e-05	0.00373432	0.00224068	0.0029875		0	0	0	N	N	N
NRRL3_10043	tannase/feruloyl esterase family protein			4	2	2	2	534	57.2	4.37	5.31	0	0	0	0.00172586	0.0013861	0.00155598	0.00063696	0	0.00063696	0	0	0	0.000216317	0	0.000216317	0.00334428	0.00292519	0.00313473		23	0	0	Y	Y	Y
NRRL3_03741	FAD-binding domain-containing protein			5	2	9	1	578	63.6	5.57	6.89	0	0	0	0	0	0	0	0	0	0	0	0	0	0	0	0	0	0		21	0	0	Y	Y	Y
aPeptide spectrum matches
bAmino acids
cMolecular weight
dIsoelectric point
eSum of the scores of the individual peptides from the Sequest HT search
fCarbohydrate-binding module

## Sheet: Data S2B
Data S2B. Extracellular protein composition of control and mutant strains. Values represent the percentage of the total exoproteome.
CAZymes	Control	ΔxlnR	ΔaraR	ΔclrA	ΔclrB	ΔxlnR ΔaraR ΔclrA ΔclrB
(Arabino)xylanases	24.24	1.52	28.34	16.97	29.67	1.02
Cellulases	12.32	0.86	11.31	3.54	1.97	0.23
Amylases	7.9	11.11	8.6	5.36	8.49	7.86
Xyloglucanases	4.56	0.14	5.83	6.48	1.14	0.07
Pectin/xylanases	3.08	4.24	2.53	2.99	3.08	0.61
Galactomannanases	2.39	1.3	2.75	2.89	0.59	0.55
Hemicellulases (esterases)	1.61	0.85	1.27	2.11	0.11	0.01
Pectinases	1.39	2.12	1.11	1.54	1.32	0.34
Inulinases	0.05	0.12	0.06	0.07	0.08	0.14
Other proteins	42.46	77.74	38.18	58.04	53.56	89.18
