# Supplementary material for: Blocking utilization of major plant biomass polysaccharides leads Aspergillus niger towards utilization of minor components
Source: Microb Biotechnol. 2021 Jun 11;14(4):1683–98. doi: 10.1111/1751-7915.13835 (PMC8313289; doi:10.1111/1751-7915.13835)
Supplement: Supplementary file 3 — Data S3. Extracellular proteome of A. niger control, ΔxlnRΔaraRΔclrAΔclrB and ΔxlnRΔaraRΔclrAΔclrBΔamyR mutant strains. (A) Proteomics results of A. niger control, ΔxlnRΔaraRΔclrAΔclrB and ΔxlnRΔaraRΔclrAΔclrBΔamyR mutant strains. Protein percentage values, which are < 0.1 are highlighted in red. Proteins, which show < 0.1% average value across all strains were excluded from analysis and are highlighted in grey. (B) Extracellular protein composition of control and mutant strains. Values represent the percentage of the total exoproteome. [file MBT2-14-1683-s003.xlsx]

## Sheet: Legend
Data S3. Extracellular proteome of A. niger control, ΔxlnRΔaraRΔclrAΔclrB and ΔxlnRΔaraRΔclrAΔclrBΔamyR mutant strains.
A. Proteomics results of A. niger control, ΔxlnRΔaraRΔclrAΔclrB and ΔxlnRΔaraRΔclrAΔclrBΔamyR mutant strains.
B. Extracellular protein composition of control and mutant strains.

## Sheet: Data S3A
Data S3A. Proteomics results of A. niger control, ΔxlnRΔaraRΔclrAΔclrB and ΔxlnRΔaraRΔclrAΔclrBΔamyR mutant strains. Protein percentage values, which are < 0.1 are highlighted in red. Proteins, which show < 0.1 % average value across all strains were excluded from analysis and are highlighted in grey.
Accession	Protein	Substrate	Cazy Family	Coverage [%]	# Peptides	# PSMsa	# Unique Peptides	# Protein Groups	MWb [kDa]	calc. pIc	Control 1 %	Control 2 %	Control average %	ΔxlnRΔaraRΔclrAΔclrB 1 %	ΔxlnRΔaraRΔclrAΔclrB 2 %	ΔxlnRΔaraRΔclrAΔclrB average %	ΔxlnRΔaraRΔclrAΔclrBΔamyR 1 %	ΔxlnRΔaraRΔclrAΔclrBΔamyR 2 %	ΔxlnRΔaraRΔclrAΔclrBΔamyR average %	CBMd	Signal peptide length (Phobius)	Transmembrane helices (Phobius)	Transmembrane helices (tmhmm)	Predicted secreted	Phobius Signal peptide prediction	Wolpsort signal
NRRL3_08708	XLN (β-1,4-endo-xylanase)	(Arabino)xylan	GH10	87	24	338	24	1	35.5	6.65	26.3196	19.2133	22.7664	0.0177404	0.0119278	0.0148341	0.0111737	0.00999921	0.0105864		19	0	0	Y	Y	Y
NRRL3_08707	AXH (arabinoxylan arabinofuranohydrolase)	(Arabino)xylan	GH62	43	9	298	9	1	35.8	4.86	7.32132	8.72958	8.02545	0.644331	0.597907	0.621119	0.272226	0.231937	0.252082		26	0	0	M	Y	Y
NRRL3_02451	BXL (β-1,4-xylosidase)	(Arabino)xylan	GH3	29	17	70	17	1	87.2	4.89	1.20244	1.41001	1.30623	0.00253236	0.00277004	0.0026512	0.00157448	0.0016025	0.00158849		26	0	0	Y	Y	Y
NRRL3_08738	BGN (endo-1,6-β-D-glucanase)	(Arabino)xylan	GH30_3	27	8	130	8	1	52.2	4.37	0.226104	0.241186	0.233645	0.11191	0.0705396	0.0912246	0.0833981	0.0759499	0.079674		18	0	0	Y	Y	Y
NRRL3_01648	XLN (β-1,4-endo-xylanase)	(Arabino)xylan	GH11	15	3	30	3	1	24	5.45	0.146365	0.11212	0.129242	0.00149991	0.00176481	0.00163236	0.00204953	0.00214375	0.00209664		18	0	0	Y	Y	Y
NRRL3_03339	AXE (acetyl xylan esterase)	(Arabino)xylan	CE1	10	2	14	2	1	32.6	4.91	0.039203	0.0444152	0.0418091	0	0	0	0	0	0		23	0	0	Y	Y	Y
NRRL3_11773	BXL (β-1,4-xylosidase)	(Arabino)xylan	GH43	17	6	31	6	1	48.5	4.35	0.0367629	0.0438018	0.0402824	0.00918419	0.00817383	0.00867901	0.00333627	0.00341746	0.00337686	CBM35	18	0	0	Y	Y	Y
NRRL3_10881	BXL (β-1,4-xylosidase)	(Arabino)xylan	GH43	17	8	11	8	1	64.3	5.35	0.0312907	0.0364951	0.0338929	0	0	0	0.000161241	0	8.06206e-05		18	0	0	Y	Y	Y
NRRL3_01069	AGU (α-glucuronidase)	(Arabino)xylan	GH67	2	2	2	2	1	93.9	5.44	0.00108387	0.00149607	0.00128997	0	0	0	0	0	0		20	0	0	Y	Y	Y
NRRL3_00776	AXE (acetyl xylan esterase)	(Arabino)xylan	CE5	27	5	6	5	1	26.7	4.88	0	0	0	0	0.000221062	0.000110531	0.000342575	0.000230468	0.000286521		26	0	0	Y	Y	Y
NRRL3_09890	BXL (β-1,4-xylosidase)	(Arabino)xylan	GH43	19	3	4	3	1	38	4.92	0	0	0	0	0	0	0	0	0		26	0	0	Y	Y	Y
NRRL3_02584	CBH (cellobiohydrolase)	Cellulose	GH7	19	7	152	6	1	56.2	4.3	5.71211	5.51915	5.61563	0.00720045	0.00674118	0.00697081	0.00933587	0.0082293	0.00878258	CBM1	21	0	0	Y	Y	Y
NRRL3_04953	CBH (cellobiohydrolase)	Cellulose	GH7	46	10	137	9	1	48.2	4.32	4.86674	5.80566	5.3362	0.0135063	0.00827699	0.0108917	0.00913583	0.0091296	0.00913271		17	0	0	Y	Y	Y
NRRL3_10449	BGL (β-1,4-glucosidase)	Cellulose	GH3	38	27	153	27	1	93.2	4.74	0.931987	1.00559	0.968788	0.0208225	0.0180929	0.0194577	0.0106217	0.0150622	0.012842		19	0	0	Y	Y	Y
NRRL3_04917	EGL (β-1,4-endo-glucanase)	Cellulose	GH5_5	33	8	21	8	1	36.5	4.55	0.26412	0.366152	0.315136	0	0	0	0	0	0		18	0	0	Y	Y	Y
NRRL3_09019	CBH (cellobiohydrolase)	Cellulose	GH6	4	2	4	2	1	48.1	4.53	0.0732093	0.0661664	0.0696878	0	0	0	0	0	0	CBM1	18	0	0	Y	Y	Y
NRRL3_10870	CBH (cellobiohydrolase)	Cellulose	GH6	27	5	13	5	1	42.7	4.35	0.04641	0.0532409	0.0498255	0.000983423	0.00102708	0.00100525	0.00288289	0.0020086	0.00244574		31	0	0	Y	Y	Y
NRRL3_06791	EGL (β-1,4-endo-glucanase)	Cellulose	GH5_5	15	5	33	5	1	54.8	4.68	0.0219288	0.0250164	0.0234726	0.00512865	0.00440318	0.00476591	0.00298371	0.00258032	0.00278201	CBM1	18	0	0	Y	Y	Y
NRRL3_11147	LPMO (lytic polysaccharide monooxygenase)	Cellulose	AA9	8	3	9	2	1	41.1	4.56	0.00686746	0.0103493	0.00860839	0.0019133	0.0020262	0.00196975	0.00064847	0.000444147	0.000546308		25	0	0	Y	Y	Y
NRRL3_03929	LPMO (lytic polysaccharide monooxygenase)	Cellulose	AA9	25	6	15	6	1	36.4	4.72	0	0.00494882	0.00247441	0.000476894	0	0.000238447	0	0	0	CBM1	20	0	0	Y	Y	Y
NRRL3_02585	EGL (β-1,4-endo-glucanase)	Cellulose	GH5_5	10	2	3	2	1	43.4	4.26	0.000125035	0.00270341	0.00141422	0	0	0	0	0	0	CBM1	19	0	0	Y	Y	Y
NRRL3_10133	BGL (β-1,4-glucosidase)	Cellulose	GH3	4	3	6	3	1	82	4.75	0.00132212	0.00113895	0.00123053	0	0	0	0	0	0		19	0	0	Y	Y	Y
NRRL3_00814	LPMO (lytic polysaccharide monooxygenase)	Cellulose	AA9	4	2	9	1	1	42.9	4.58	0.000674755	0.000981329	0.000828042	0.00300913	0.00202493	0.00251703	0.00116862	0.00117489	0.00117175	CBM1	21	0	0	Y	Y	Y
NRRL3_08912	MAN (β-1,4-endo-mannanase)	Galactomannan	GH5	42	8	37	8	1	41.2	4.61	0.791618	1.02571	0.908664	0.000228555	0	0.000114277	4.65022e-05	0.000238509	0.000142505		21	0	0	Y	Y	Y
NRRL3_05358	AGL (α-1,4-galactosidase)	Galactomannan	GH27	21	9	42	9	1	48.8	5.02	0.807011	0.926079	0.866545	0.0220698	0.0147261	0.0183979	0.00241785	0.00385025	0.00313405		20	0	0	Y	Y	Y
NRRL3_11747	AGL (α-1,4-galactosidase)	Galactomannan	GH27	35	16	151	16	1	59.2	5.15	0.161799	0.17214	0.16697	0.452516	0.374741	0.413629	0.306729	0.278887	0.292808	CBM13	23	0	0	Y	Y	Y
NRRL3_00743	AGL (α-1,4-galactosidase)	Galactomannan	GH27	19	8	14	8	1	71.2	4.87	0.0438821	0.0483129	0.0460975	0.000111933	4.70876e-05	7.95104e-05	0	0	0	CBM35	17	0	0	Y	Y	Y
NRRL3_09612	MND (β-1,4-mannosidase)	Galactomannan	GH2	3	2	2	2	1	104.2	5.29	0.000192229	0.0020474	0.00111981	0.000383686	0.000389468	0.000386577	8.72497e-05	0	4.36249e-05		21	0	0	Y	Y	Y
NRRL3_04916	AE (acetyl esterase)	Hemicellulose	CE16	40	10	46	10	1	33.8	4.84	0.32105	0.356635	0.338843	0.00128116	0.000745463	0.00101331	0	0.000365542	0.000182771		22	0	0	Y	Y	Y
NRRL3_06379	AE (acetyl esterase)	Hemicellulose	CE16	34	7	19	7	1	39.7	5.24	0.0881876	0.100608	0.0943977	0.00407893	0.00334786	0.00371339	0.00107995	0.000764393	0.000922169		19	0	0	Y	Y	Y
NRRL3_06053	AE (acetyl esterase)	Hemicellulose	CE16	6	2	7	2	1	39.9	4.86	0.0017485	0.0024406	0.00209455	0.00041065	0.000470813	0.000440731	0.000874808	0.000916951	0.00089588		36	0	1	M	Y	Y
NRRL3_03087	INX (exo-inulinase)	Inulin	GH32	38	16	60	16	1	59.1	5.43	0.277253	0.241546	0.259399	0.201324	0.281365	0.241345	0.0241102	0.0216147	0.0228624		19	0	0	Y	Y	Y
NRRL3_11752	SUC (invertase/β-fructofuranosidase)	Inulin	GH32	7	4	16	4	1	67.9	5	0.00831736	0.00885952	0.00858844	0.00898141	0.00950285	0.00924213	0.00364736	0.00453278	0.00409007		15	0	0	M	Y	Y
NRRL3_02630	LAC (β-1,4-galactosidase)	Pectin	GH35	21	18	61	18	1	109.6	5.21	0.243766	0.293426	0.268596	0.000943665	0.00145243	0.00119805	0.000237862	0.000215913	0.000226887		18	0	0	Y	Y	Y
NRRL3_07469	XGH (xylogalacturonase)	Pectin	GH28	21	7	22	7	1	42.2	4.49	0.17545	0.214164	0.194807	0.0194327	0.0202598	0.0198462	0.0709438	0.0639215	0.0674327		25	0	0	Y	Y	Y
NRRL3_08701	GLN (endo-1,6-galactanase)	Pectin	GH5_16	11	6	21	6	1	45.5	4.46	0.128501	0.151329	0.139915	0.00344901	0.00547437	0.00446169	0.000761488	0.000406664	0.000584076		23	0	0	Y	Y	Y
NRRL3_07470	PME (pectin methyl esterase)	Pectin	CE8	32	6	57	6	1	34.6	4.39	0.0669096	0.0965342	0.0817219	0.0184021	0.0198855	0.0191438	0.0549684	0.0669126	0.0609405		19	0	0	Y	Y	Y
NRRL3_05252	PME (pectin methyl esterase)	Pectin	CE8	20	7	35	7	1	43.1	5.35	0.0548195	0.0628946	0.0588571	0.0546877	0.0580814	0.0563845	0.0320533	0.0290505	0.0305519		19	0	0	Y	Y	Y
NRRL3_08281	PGX (exo-polygalacturonase)	Pectin	GH28	13	6	47	6	1	48.4	4.79	0.0380025	0.047579	0.0427908	0.0415513	0.0335186	0.0375349	0.0103339	0.00894473	0.00963932		15	0	0	Y	Y	Y
NRRL3_05407	ABN (endo-arabinanase)	Pectin	GH43	11	4	42	4	1	34	4.87	0.0289319	0.0303716	0.0296517	0.0712329	0.0488395	0.0600362	0.0660254	0.056566	0.0612957		17	0	0	Y	Y	Y
NRRL3_09810	PGX (exo-polygalacturonase)	Pectin	GH28	9	4	7	4	1	47	4.82	0.0110366	0.00961901	0.0103278	0.000281829	0.000495928	0.000388878	0.000344514	0.000392833	0.000368674		17	0	0	Y	Y	Y
NRRL3_10498	EXG (exo-1,3-galactanase)	Pectin	GH5_9	43	11	33	11	1	45.5	5.19	0.00979996	0.00754439	0.00867217	5.36996e-05	0	2.68498e-05	0	0.00014992	7.496e-05		22	0	0	Y	Y	Y
NRRL3_05859	PGA (endo-polygalacturonase)	Pectin	GH28	33	8	32	8	1	37.8	6.77	0.00663337	0.00960014	0.00811675	0.0135994	0.00985281	0.0117261	0.00968802	0.0106765	0.0101823		20	0	0	Y	Y	Y
NRRL3_06359	PLY (pectate lyase)	Pectin	PL1_7	17	5	8	5	1	34.3	4.82	0.00759473	0.00288768	0.00524121	0	0	0	0	0	0		20	0	0	Y	Y	Y
NRRL3_03144	PGX (exo-polygalacturonase)	Pectin	GH28	11	2	12	2	1	47.3	4.84	0.00225284	0.00567241	0.00396262	0.00443824	0.00454458	0.00449141	0.00188829	0.00306019	0.00247424		22	0	0	Y	Y	Y
NRRL3_05260	PGX (exo-polygalacturonase)	Pectin	GH28	6	2	3	2	1	47.8	5.2	0.0013655	0.00319895	0.00228222	0.000595645	0.000558954	0.0005773	0	9.1883e-05	4.59415e-05		26	0	0	Y	Y	Y
NRRL3_10643	GAL (β-1,4-endo-galactanase)	Pectin	GH53	8	2	4	2	1	38.8	4.07	0.00164164	0.00194469	0.00179317	0.000134561	0.000226438	0.0001805	0.000485661	0.000556257	0.000520959		18	0	0	Y	Y	Y
NRRL3_04000	PGA (endo-polygalacturonase)	Pectin	GH28	8	2	10	2	1	37.7	5.35	0.00149047	0.0020784	0.00178444	0.0054767	0.00331859	0.00439765	0.00512228	0.00524588	0.00518408		21	0	0	Y	Y	Y
NRRL3_02479	LAC (β-1,4-galactosidase)	Pectin	GH35	2	2	6	2	1	111.6	5.03	0.00149087	0.00126167	0.00137627	0	0	0	0	0	0	CBM67	23	0	0	Y	Y	Y
NRRL3_03855	ABN (endo-arabinanase)	Pectin	GH43	47	10	40	10	1	35.2	4.88	0	0.000269718	0.000134859	0.00257441	0.000308232	0.00144132	0.00227187	0.000398529	0.0013352		21	0	0	Y	Y	Y
NRRL3_00965	PEL (pectin lyase)	Pectin	PL1_4	9	2	6	2	1	39.7	4.34	9.34197e-05	0.000221225	0.000157322	0.00040674	0.00132241	0.000864575	0.0019351	0.00050218	0.00121864		20	0	0	Y	Y	Y
NRRL3_03768	ABF (α-arabinofuranosidase)	Pectin/Xylan	GH54	35	10	173	10	1	52.5	4.44	1.98031	2.0954	2.03785	0.88895	0.775534	0.832242	0.606179	0.505249	0.555714	CBM42	18	0	0	Y	Y	Y
NRRL3_01606	ABF (α-arabinofuranosidase)	Pectin/Xylan	GH51	17	6	21	6	1	67.8	4.3	0.100348	0.124073	0.112211	0	0	0	0	0	0		25	0	0	Y	Y	Y
NRRL3_00007	FAE (feruloyl esterase)	Pectin/Xylan		12	4	7	4	1	30.5	4.55	0.00898411	0.00394802	0.00646606	0	0	0	0.000239846	0.000229438	0.000234642		21	0	0	Y	Y	Y
NRRL3_06387	ABF (α-arabinofuranosidase)	Pectin/Xylan	GH51	6	2	2	2	1	67.4	4.35	0.000124025	0.0011468	0.000635412	0	0	0	0	0	0		20	0	0	Y	Y	Y
NRRL3_08300	GLA (glucoamylase)	Starch	GH15	41	19	432	19	1	68.3	4.45	2.01952	2.74556	2.38254	3.11454	2.85435	2.98444	0.0446941	0.0424931	0.0435936	CBM20	22	0	0	Y	Y	Y
NRRL3_09875	AMY (α-amylase)	Starch	GH13_1	39	16	226	16	1	69.1	4.32	1.21658	1.41036	1.31347	2.37124	2.10022	2.23573	0.00455429	0.00401818	0.00428624	CBM20	25	0	0	Y	Y	Y
NRRL3_02524	AGD (α-glucosidase)	Starch	GH31	5	3	5	3	1	99.2	5.22	0.000273434	0.000594628	0.000434031	0.000278521	0.000390133	0.000334327	0.000708802	0.000653262	0.000681032		31	0	1	M	Y	Y
NRRL3_00249	AMY (α-amylase)	Starch	GH13_1	6	2	3	2	1	60.9	4.96	0	0	0	0	0	0	0	0	0		25	1	0	M	Y	Y
NRRL3_00819	XG-EGL (xyloglucanase)	Xyloglucan	GH12	36	8	134	8	1	25.8	4.64	5.09174	5.3538	5.22277	0.0142755	0.00876294	0.0115192	0.00819501	0.00959151	0.00889326		16	0	0	Y	Y	Y
NRRL3_01787	XG-EGL (xyloglucanase)	Xyloglucan	GH74	10	6	15	6	1	89.6	4.53	0.0428455	0.0566155	0.0497305	7.62154e-05	0.000144031	0.000110123	0	0.000122628	6.13138e-05	CBM1	19	0	0	Y	Y	Y
NRRL3_08380	XG-EGL (xyloglucanase)	Xyloglucan	GH12	19	4	15	4	1	27	4.16	0.0163221	0.0128493	0.0145857	0.00930807	0.00800522	0.00865665	0.0299238	0.029876	0.0298999		24	0	0	Y	Y	Y
NRRL3_00268	AXL (α-xylosidase)	Xyloglucan	GH31	15	7	16	7	1	82.5	5.66	0.00943382	0.0129909	0.0112124	0	0.000637402	0.000318701	0.00165931	0.0014803	0.00156981		17	0	0	Y	Y	Y
NRRL3_00987	aspartic peptidase PepA, extracellular			57	13	1876	13	1	41.3	4.64	32.233	34.4143	33.3236	80.6916	80.9643	80.828	84.3776	85.1044	84.741		20	0	0	Y	Y	Y
NRRL3_11091	prolyl endopeptidase EPR			44	16	382	16	1	58.7	4.58	1.18239	1.3322	1.25729	2.88607	2.60971	2.74789	3.56998	3.17068	3.37033		22	0	0	Y	Y	Y
NRRL3_00800	tripeptidyl peptidase			31	12	234	12	1	65.8	5.68	0.732802	0.812285	0.772543	0.378109	0.402831	0.39047	0.183354	0.173931	0.178643		26	0	0	Y	Y	Y
NRRL3_07266	lysophospholipase Lipanl			24	7	186	7	1	31.7	4.72	0.668001	0.723817	0.695909	1.19164	1.69612	1.44388	2.07445	1.82354	1.94899		19	0	0	Y	Y	Y
NRRL3_02492	ribonuclease			28	5	86	5	1	29.2	4.15	0.653603	0.492253	0.572928	0.14356	0.126065	0.134813	0.291118	0.276975	0.284047		23	0	0	Y	Y	Y
NRRL3_02532	glycoside hydrolase family 16 protein		GH16	17	6	111	6	1	39.9	4.25	0.465783	0.410292	0.438037	0.457543	0.300038	0.37879	0.607889	0.515051	0.56147		19	0	0	Y	Y	Y
NRRL3_09843	FAD-binding domain-containing protein			28	10	143	10	1	61.2	4.75	0.298878	0.2995	0.299189	0.315744	0.367162	0.341453	0.164759	0.173922	0.169341		20	0	0	Y	Y	Y
NRRL3_11106	tripeptidyl peptidase			31	11	263	11	1	62.1	4.45	0.229123	0.336581	0.282852	1.4947	1.55446	1.52458	2.3572	2.38416	2.37068		19	0	0	Y	Y	Y
NRRL3_05873	carboxypeptidase			16	7	167	7	1	57.8	4.91	0.244211	0.275379	0.259795	1.35782	1.34483	1.35132	1.12779	1.05864	1.09322		18	0	0	Y	Y	Y
NRRL3_07375	hypothetical protein			23	5	101	5	1	23.3	4.44	0.214682	0.274194	0.244438	0.0616505	0.0465744	0.0541124	0.475491	0.501885	0.488688		20	0	0	Y	Y	Y
NRRL3_08399	glycoside hydrolase family 17 protein		GH17	25	8	69	8	1	46.8	4.54	0.231861	0.228848	0.230355	0.167532	0.171583	0.169558	0.27518	0.259388	0.267284		22	1	0	M	Y	Y
NRRL3_04411	FAD-binding domain-containing protein			29	12	58	12	1	54.2	5.38	0.157351	0.162192	0.159772	0.0203961	0.017891	0.0191436	0.00438085	0.00409921	0.00424003		22	0	0	M	Y	Y
NRRL3_11745	tripeptidyl peptidase			27	10	139	10	1	64.5	5	0.147525	0.159994	0.15376	0.679598	0.75539	0.717494	0.720058	0.942599	0.831329		20	0	0	Y	Y	Y
NRRL3_08406	serine carboxypeptidase, family S10			31	11	95	11	1	62.5	4.73	0.141845	0.146133	0.143989	0.118335	0.140489	0.129412	0.0821984	0.0775759	0.0798871		19	0	0	Y	Y	Y
NRRL3_01415	carboxylesterase			11	5	12	5	1	61.2	5.15	0.123406	0.15366	0.138533	8.33742e-05	7.64937e-05	7.99339e-05	0	0.000103483	5.17414e-05		40	0	0	Y	Y	Y
NRRL3_00771	cell wall mannoprotein			24	7	91	7	1	28.3	4.55	0.119276	0.154793	0.137034	0.061577	0.0569539	0.0592654	0.056683	0.0596193	0.0581511		17	0	0	Y	Y	Y
NRRL3_06352	purine nucleoside permease			14	4	33	4	1	43.5	5.03	0.0792696	0.0959574	0.0876135	0.0405943	0.0409586	0.0407764	0.0288918	0.0231855	0.0260386		24	0	0	Y	Y	Y
NRRL3_00174	hexosaminidase		GH20	4	2	4	2	1	67.7	4.89	0.0683315	0.0941511	0.0812413	0.345287	0.657189	0.501238	0.552084	0.415226	0.483655		20	0	0	Y	Y	Y
NRRL3_09398	β-1,3-glucanosyltransferase		GH72	20	9	58	9	1	57.2	4.64	0.0760442	0.079311	0.0776776	0.0355693	0.0353708	0.03547	0.0626657	0.0838633	0.0732645	CBM43	20	0	0	Y	Y	Y
NRRL3_01776	sedolisin			12	5	94	5	1	70	5.15	0.0611843	0.0778264	0.0695054	0.239577	0.249345	0.244461	0.158835	0.34334	0.251087		18	0	0	Y	Y	Y
NRRL3_05510	aldose 1-epimerase			27	8	56	8	1	44.1	4.79	0.0618505	0.0745356	0.0681931	0.0366793	0.0325965	0.0346379	0.0110914	0.0101655	0.0106284		22	0	0	Y	Y	Y
NRRL3_08160	receptor L-domain-containing protein			9	4	11	4	1	41	4.51	0.0630671	0.050264	0.0566656	0.0856925	0.0716679	0.0786802	0.123916	0.123248	0.123582		19	0	0	Y	Y	Y
NRRL3_00479	sulphydryl oxidase Sox			39	12	39	12	1	43.5	5.73	0.0531879	0.059853	0.0565205	0.00392971	0.00517132	0.00455051	0.000738734	0.000810082	0.000774408		19	1	0	M	Y	y
NRRL3_03198	guanyl-specific ribonuclease			38	2	28	2	1	14.7	4.25	0.0379698	0.0692897	0.0536298	0.0261788	0.0282759	0.0272274	0.0334103	0.0419212	0.0376657		20	0	0	Y	Y	Y
NRRL3_08703	serine peptidase			10	5	38	5	1	73.1	5.22	0.0506995	0.0540183	0.0523589	0.0849133	0.0947011	0.0898072	0.119198	0.117389	0.118293		18	0	0	Y	Y	Y
NRRL3_00745	hypothetical protein			12	2	10	2	1	19.2	5.03	0.0584358	0.0435894	0.0510126	0.00362463	0.00238403	0.00300433	0.00434562	0.0039898	0.00416771		21	0	0	Y	Y	Y
NRRL3_08176	RlpA-like domain-containing protein			17	5	64	5	1	28.9	4.31	0.033463	0.0597156	0.0465893	0.0903737	0.0572751	0.0738244	0.0681562	0.0462649	0.0572105		21	0	0	Y	Y	Y
NRRL3_02860	alkaline-phosphatase			36	10	53	10	1	49.7	5.33	0.0407878	0.0462196	0.0435037	0.12629	0.128085	0.127187	0.100603	0.0949212	0.097762		18	0	0	Y	Y	Y
NRRL3_07019	phosphoesterase			32	13	57	13	1	53.9	5.07	0.028045	0.035444	0.0317445	0.0691699	0.0619901	0.06558	0.0407625	0.0425155	0.041639		17	0	0	Y	Y	Y
NRRL3_08742	FAD-binding domain-containing protein			26	10	22	10	1	54.6	5.22	0.0268688	0.02952	0.0281944	0.00178402	0.00759004	0.00468703	0	0	0		22	0	0	Y	Y	Y
NRRL3_06196	FAD-binding domain-containing protein			15	6	23	6	1	53	4.44	0.0257492	0.0285116	0.0271304	0.0413615	0.048	0.0446807	0.0405597	0.0353019	0.0379308		18	0	0	Y	Y	Y
NRRL3_05150	uncharacterized protein			11	5	74	5	1	75.5	4.51	0.0254594	0.0235928	0.0245261	0.0526448	0.044568	0.0486064	0.0465519	0.0524714	0.0495116		19	0	0	Y	Y	Y
NRRL3_08328	FAD-binding domain-containing protein			21	10	20	10	1	61.3	5.31	0.0247448	0.0242408	0.0244928	0.025454	0.0256112	0.0255326	0.00530986	0.00534237	0.00532611		21	0	0	Y	Y	Y
NRRL3_08553	peptide-N4-(N-acetyl-β-glucosaminyl)asparagine amidase			14	7	88	7	1	60.7	4.49	0.0195017	0.0301177	0.0248097	0.0796723	0.0643263	0.0719993	0.0680104	0.0708647	0.0694375		21	0	0	Y	Y	Y
NRRL3_03259	serine protease, peptidase S28 family, extracellular			21	9	29	9	1	62.9	5.03	0.0235643	0.025239	0.0244016	0.0311367	0.0329621	0.0320494	0.00531702	0.00664135	0.00597918		17	0	0	Y	Y	Y
NRRL3_06351	GDSL-like lipase/acylhydrolase family protein			8	3	4	3	1	47.3	5.41	0.0221198	0.0191062	0.020613	0	0	0	0	0	0		25	0	1	M	Y	Y
NRRL3_00068	cell wall mannoprotein			31	3	9	3	1	17.8	4.02	0.0159007	0.0209624	0.0184316	0.00790404	0.00718851	0.00754627	0.00785567	0.00703538	0.00744553		18	0	0	Y	Y	Y
NRRL3_11007	exo-1,3-β-glucanase		GH17	45	9	45	9	1	32.1	4.78	0.012514	0.0182822	0.0153981	0.00637109	0.00413953	0.00525531	0.011028	0.00904861	0.0100383		19	0	0	Y	Y	Y
NRRL3_05474	carboxylesterase			9	6	26	6	1	61.5	5.03	0.0122482	0.0152071	0.0137277	0.00397364	0.00497544	0.00447454	0.0041885	0.00393737	0.00406294		17	0	0	Y	Y	Y
NRRL3_10674	extracellular membrane protein			10	2	16	2	1	19.2	6.89	0.013123	0.0139361	0.0135295	0.0114125	0.00799162	0.00970205	0.017996	0.0160761	0.017036		19	0	0	Y	Y	Y
NRRL3_04849	serine-type carboxypeptidase PepF			17	6	49	6	1	59.5	4.72	0.0123793	0.0136725	0.0130259	0.102189	0.112239	0.107214	0.0641724	0.074129	0.0691507		23	0	0	Y	Y	Y
NRRL3_11702	chloroperoxidase			16	5	13	5	1	29.4	5.44	0.0148477	0.00995027	0.012399	0.0100338	0.00690792	0.00847086	0.00384934	0.0053566	0.00460297		18	0	0	Y	Y	Y
NRRL3_00660	carboxylesterase			5	3	3	3	1	64	4.97	0.011923	0.0125086	0.0122158	0.00324867	0.00413533	0.003692	0.00120814	0.00126625	0.0012372		17	0	0	Y	Y	Y
NRRL3_06317	β-1,3-glucanosyltransferase		GH72	35	14	52	14	1	48.4	4.93	0.0114076	0.0118921	0.0116498	0.00327481	0.00369576	0.00348529	0.00549793	0.00709198	0.00629496		19	1	1	N	Y	Y
NRRL3_00813	necrosis inducing protein			11	3	29	3	1	26.2	4.67	0.00918927	0.0109967	0.010093	0.00990147	0.0131515	0.0115265	0.0145955	0.0119068	0.0132512		18	0	0	Y	Y	Y
NRRL3_05109	carboxylesterase			8	4	12	4	1	66.6	5.14	0.0091322	0.00926584	0.00919902	0.00937119	0.00927035	0.00932077	0.00137033	0.00109528	0.0012328		20	0	0	Y	Y	Y
NRRL3_00054	β-1,3-glucanosyltransferase		GH72	10	4	18	4	1	56.7	4.26	0.0093003	0.00646656	0.00788343	0.026013	0.0243564	0.0251847	0.0238298	0.0252551	0.0245424	CBM43	19	1	1	N	Y	Y
NRRL3_09046	histidine acid phosphatase			17	5	27	5	1	56.1	4.81	0.00678989	0.00684843	0.00681916	0.0131562	0.0123188	0.0127375	0.00420142	0.00523798	0.0047197		20	0	0	Y	Y	Y
NRRL3_04074	aspartic peptidase, extracellular			8	3	12	3	1	44.9	4.77	0.00690241	0.00648618	0.00669429	0.0131973	0.011815	0.0125062	0.0151841	0.0126032	0.0138937		19	0	0	Y	Y	Y
NRRL3_02666	α-1,2-mannosidase		GH47	25	10	31	10	1	55.9	5.01	0.00892176	0.00398219	0.00645197	0.00334605	0.00238458	0.00286532	0.00392062	0.00369855	0.00380958		21	0	0	Y	Y	Y
NRRL3_06717	hypothetical protein			20	3	34	3	1	19.8	5.41	0.00621837	0.00562813	0.00592325	0.00964621	0.00828567	0.00896594	0.0182863	0.0170615	0.0176739		24	1	0	M	Y	Y
NRRL3_08332.1	β-1,3-glucanosyltransferase		GH72	9	4	29	4	1	57.2	4.77	0.00626919	0.00513267	0.00570093	0.00280771	0.00432623	0.00356697	0.0048378	0.00566019	0.005249	CBM43		1	0	M	Y	Y
NRRL3_01759	acid trehalase		GH65	9	6	14	6	1	116.1	5.06	0.00445553	0.0067449	0.00560022	0	0	0	0	0	0		22	0	0	Y	Y	Y
NRRL3_08299	carboxylesterase			31	11	111	11	1	61.1	4.61	0.00499603	0.00566377	0.0053299	0.00666201	0.00806049	0.00736125	0.0118362	0.0111831	0.0115096		25	0	0	Y	Y	Y
NRRL3_02638	uncharacterized protein			10	2	10	2	1	27.1	5.15	0.0046772	0.00579497	0.00523608	0.0154528	0.0122431	0.0138479	0.0463023	0.0332267	0.0397645		17	0	0	Y	Y	Y
NRRL3_04260	lipase			9	3	11	3	1	44.9	4.78	0.00446598	0.005344	0.00490499	0.00147719	0.00146629	0.00147174	0.00348757	0.00327069	0.00337913		19	0	0	Y	Y	Y
NRRL3_04809	glycoside hydrolase family 16 protein		GH16	10	3	11	3	1	45.5	4.51	0.00437461	0.00472942	0.00455202	0.00546801	0.00677856	0.00612328	0.00946737	0.00968994	0.00957865	CBM18	20	1	0	M	Y	Y
NRRL3_03047	FMN-binding domain-containing protein			15	3	9	3	1	32.5	5.07	0.00462408	0.00372937	0.00417672	0.00244474	0.00243042	0.00243758	0.00628543	0.00665519	0.00647031		32	0	1	M	Y	Y
NRRL3_02657	exo-1,3-β-glucanase		GH55	12	8	63	8	1	99.6	4.73	0.0029806	0.00436518	0.00367289	0.0243926	0.0231793	0.023786	0.0198628	0.0156533	0.017758		28	0	1	M	Y	Y
NRRL3_04330	antifungal protein			35	2	11	2	1	10	6.24	0.00574943	0.00120945	0.00347944	0.00453033	0.002897	0.00371367	0.00265308	0.001836	0.00224454		25	0	0	Y	Y	y
NRRL3_06629	serine carboxypeptidase, family S10			12	4	11	4	1	61.2	4.63	0.00376451	0.00344981	0.00360716	0.00286662	0.00279325	0.00282993	0.00582266	0.0046588	0.00524073		20	0	0	Y	Y	Y
NRRL3_05184	hypothetical protein			14	2	7	2	1	14.7	4.88	0.00381122	0.0033701	0.00359066	0.000929762	0.00103166	0.000980711	0.00104908	0.000747255	0.000898166		20	0	0	Y	Y	Y
NRRL3_07551	exo-α-1,6-mannosidase		GH125	11	4	11	4	1	58.9	5.26	0.00302557	0.00387094	0.00344826	0.00273771	0.00199259	0.00236515	0	0	0		18	0	0	Y	Y	Y
NRRL3_01865	hypothetical protein			51	9	48	9	1	21.8	5.81	0.00283417	0.00356725	0.00320071	0.0171296	0.0155339	0.0163318	0.0620012	0.058699	0.0603501		22	0	0	Y	Y	Y
NRRL3_01296	lipase, class 3			12	4	19	4	1	34.1	5.45	0.00339793	0.00279112	0.00309452	0.00305382	0.00225426	0.00265404	0.0011373	0.00145033	0.00129382		19	0	0	Y	Y	Y
NRRL3_04315	chitin transglycosylase		GH16	6	2	5	2	1	43.6	4.46	0.00296328	0.0028327	0.00289799	0.0023364	0.0027643	0.00255035	0	0.000320601	0.0001603	CBM18	19	0	0	Y	Y	Y
NRRL3_11512	phosphoesterase			11	4	14	4	1	51.6	4.96	0.00265421	0.00284651	0.00275036	0.00791267	0.0091385	0.00852559	0.00133354	0.00176816	0.00155085		16	1	0	M	Y	Y
NRRL3_01441	hypothetical protein			14	2	4	2	1	23.4	4.67	0.00323584	0.00209784	0.00266684	0.00120254	0.000792796	0.000997669	0.00121561	0.00102387	0.00111974		21	0	0	Y	Y	Y
NRRL3_08607	hydrophobin			40	2	3	2	1	13.1	4.04	0.0024074	0	0.0012037	0	0	0	0	0	0		21	0	0	Y	Y	Y
NRRL3_10267	aspartic peptidase, extracellular			11	3	18	3	1	48.5	4.23	0.00277898	0.00218092	0.00247995	0.00848548	0.0076365	0.00806099	0.0237591	0.0170853	0.0204222		18	0	0	Y	Y	Y
NRRL3_09732	patched family protein			1	2	4	2	1	140.2	5.3	0.0029038	0.00192545	0.00241462	0	0	0	0	0	0		21	13	14	N	Y	N
NRRL3_10021	glycoside hydrolase family 16 protein		GH16	10	2	11	2	1	39	4.61	0.00195778	0.00262668	0.00229223	0.00374972	0.00397865	0.00386418	0.00539825	0.00491421	0.00515623		21	1	1	N	Y	Y
NRRL3_08660	peptidase, family M28			20	8	21	8	1	55.1	4.77	0.00238528	0.00195565	0.00217047	0	0.000121821	6.09105e-05	4.73448e-05	0	2.36724e-05		20	0	0	Y	Y	Y
NRRL3_01425	acid phosphatase			8	4	11	4	1	67.2	5.83	0.00198908	0.0019773	0.00198319	0.00856417	0.00745526	0.00800972	0.0056748	0.00498095	0.00532787		20	0	0	Y	Y	Y
NRRL3_06239	amidase			13	6	10	6	1	63.1	4.96	0.00201472	0.00136604	0.00169038	0.000208575	0	0.000104287	0.000277873	0.000237661	0.000257767		19	0	0	Y	Y	Y
NRRL3_08138	aspartic peptidase, extracellular			15	5	12	5	1	50.8	4.63	0.00165723	0.00169971	0.00167847	0.000255919	0.000170626	0.000213272	0.00103283	0.000802184	0.000917505		19	0	0	M	Y	Y
NRRL3_05710	ubiquitin-40S ribosomal protein S27a			12	2	4	2	1	17.6	9.72	0	0.00168892	0.000844459	0	0	0	0	0	0		0	0	0	N	N	N
NRRL3_02751	multicopper oxidase McoB		AA1_dist	21	8	29	8	1	65.3	4.89	0.00141305	0.00141543	0.00141424	0.00313299	0.00234521	0.0027391	0.00599059	0.00624922	0.00611991		21	0	0	Y	Y	Y
NRRL3_03448	carboxylesterase			5	2	15	2	1	58.5	4.77	0.000307828	0.00265023	0.00147903	0.00319317	0.00390888	0.00355102	0.00200339	0.00235691	0.00218015		21	0	0	Y	Y	Y
NRRL3_05208	glycoside hydrolase family 55 protein		GH55	18	9	20	9	1	87.3	5.83	0.0010548	0.00141323	0.00123401	0.000227109	0.000384699	0.000305904	0.000214061	0	0.00010703		22	0	0	Y	Y	Y
NRRL3_00768	acetylxylan esterase		CE2	7	2	4	2	1	46.1	4.96	0.000914586	0.00127167	0.00109313	0.000167571	0.000126493	0.000147032	0	0	0		17	0	0	M	Y	Y
NRRL3_04825	mannan endo-1,6-α-mannosidase		GH76	18	8	23	8	1	68.5	5.01	0.000798092	0.00139659	0.00109734	0	0	0	0	0	0		22	0	0	Y	Y	Y
NRRL3_10377	multicopper oxidase		AA1_3	9	3	3	3	1	66	5.69	0.000955637	0.00111603	0.00103583	0	0	0	0	0	0		21	0	0	Y	Y	Y
NRRL3_10804	hypothetical protein			27	3	9	3	1	19.6	4.75	0.000780852	0.00125295	0.0010169	0	0.000507238	0.000253619	0	0	0		34	0	0	Y	Y	Y
NRRL3_09419	hypothetical protein			27	2	4	2	1	15.7	4.51	0.000786986	0.001037	0.000911994	0.000195255	0.000153075	0.000174165	0.00547022	0.00344626	0.00445824		21	0	0	Y	Y	Y
NRRL3_02840	lactonase family protein			36	7	15	7	1	42.5	6.13	0.000795049	0	0.000397525	0	0	0	0	0.000447833	0.000223917		22	0	0	Y	Y	Y
NRRL3_08700	hypothetical protein			36	3	7	3	1	12.3	5.85	0	0.000874627	0.000437314	0	0	0	0.000788089	0.000584666	0.000686378		19	0	0	Y	Y	Y
NRRL3_11746	hypothetical protein			26	2	5	2	1	11.4	7.99	0.000726983	0.0005599	0.000643442	0.00103317	0.00140374	0.00121846	0.00139596	0.0102417	0.00581882		17	0	0	Y	Y	Y
NRRL3_04179	uncharacterized protein			19	2	13	2	1	19.3	4.75	0.000457585	0.000836359	0.000646972	0.00301151	0.00260717	0.00280934	0.00228824	0.00387515	0.0030817		20	0	0	Y	Y	N
NRRL3_10502	phosphoesterase			8	2	9	2	1	49.1	5.21	0.000631535	0.000537712	0.000584624	0.0015223	0.00163442	0.00157836	0.001537	0.00165114	0.00159407		17	1	0	M	Y	Y
NRRL3_04169	chitin binding domain-containing protein			30	2	8	2	1	9.6	6.84	0	0.000604717	0.000302358	0	0	0	0	0	0	CBM14	24	0	0	Y	Y	Y
NRRL3_06188	mixed-link glucanase		GH16	7	4	28	4	1	72.5	4.35	0.000220658	0.000750393	0.000485526	0.00524117	0.0040243	0.00463273	0.0109841	0.0121538	0.011569		24	0	0	Y	Y	Y
NRRL3_01782	catalase CatR			3	2	3	2	1	80.5	5.83	0.000283307	0.000429788	0.000356548	0	0	0	0	0	0		16	0	0	Y	Y	Y
NRRL3_06296	FAD-binding domain-containing protein			7	3	4	3	1	55.7	4.91	0.000273087	0.000394004	0.000333545	0.000529315	0.000381864	0.00045559	0.000593568	0.000559175	0.000576372		20	0	0	Y	Y	Y
NRRL3_04490	hydrophobin			17	3	14	3	1	16.2	4.49	0	0.000319972	0.000159986	0.00123543	0.000541832	0.000888631	0.00140478	8.00032e-05	0.000742391		18	0	0	Y	Y	Y
NRRL3_11477	cell wall mannoprotein			11	2	9	2	1	20	5.07	0.000159562	0.00034715	0.000253356	0.00181117	0.00219639	0.00200378	0.000837281	0.00113698	0.000987131		20	0	0	Y	Y	Y
NRRL3_01895	β-1,3-endoglucanase		GH81	5	4	5	4	1	102.8	5.52	0.00022871	0	0.000114355	0.000179084	0.000275325	0.000227205	0	0	0		24	0	0	Y	Y	Y
NRRL3_02811	phosphatidylethanolamine-binding protein			15	2	4	2	1	21.3	5.03	0.000214593	0	0.000107297	0.000182705	0.000354629	0.000268667	0.000713859	0.000447281	0.00058057		16	0	0	Y	Y	Y
NRRL3_10143	carboxylesterase			4	2	2	2	1	57.7	4.69	0.000187568	0	9.37841e-05	0.000449016	0.000647719	0.000548367	0.000200727	0.000203917	0.000202322		27	0	0	Y	Y	Y
NRRL3_03772	lytic polysaccharide monooxygenase		AA11	8	3	6	3	1	39.1	6.34	0	0.000200578	0.000100289	0.000431398	0.0014951	0.000963249	0.000286036	0.000251752	0.000268894		19	0	0	Y	Y	Y
NRRL3_00097	lysophospholipase			8	3	4	3	1	68.7	4.49	0.000250866	8.42973e-05	0.000167581	0.0005816	0.000229216	0.000405408	0.00033402	0.000397811	0.000365915		16	0	0	Y	Y	Y
NRRL3_02907	purple acid phosphatase			17	5	17	5	1	54.5	4.65	0	0.000151284	7.56419e-05	0.000500492	0.000194348	0.00034742	0.000827398	0.000727422	0.00077741		20	0	0	Y	Y	Y
NRRL3_07924	ubiquitin 3 binding protein			6	2	11	2	1	52.9	4.06	0.000169221	7.56617e-05	0.000122441	0.000613287	0.000413076	0.000513181	0.00127347	0.000862346	0.00106791		16	0	0	M	Y	Y
NRRL3_05340	glycoside hydrolase/deacetylase domain-containing protein			4	3	10	3	1	86.1	4.79	0.000128212	0.000117268	0.00012274	0	6.97705e-05	3.48853e-05	0	3.25503e-05	1.62752e-05		0	0	0	N	N	Y
NRRL3_04048	gamma interferon inducible lysosomal thiol reductase			14	3	6	3	1	35.7	5.47	7.28913e-05	0.000170234	0.000121563	0	0	0	0	0	0		0	1	1	N	N	N
NRRL3_11308	β-1,3-glucanosyltransferase		GH72	8	2	2	2	1	52	4.46	0	0.000114013	5.70066e-05	0	0	0	0	0	0		21	1	0	M	Y	Y
NRRL3_10043	tannase/feruloyl esterase family protein			10	4	7	4	1	57.2	4.37	0	8.67877e-05	4.33939e-05	0.00201657	0.00144879	0.00173268	0.0082125	0.00688325	0.00754788		23	0	0	Y	Y	Y
NRRL3_10437	hypothetical protein			14	6	15	6	1	79	4.21	6.96128e-06	0	3.48064e-06	3.82493e-05	0.00011073	7.44899e-05	0	0	0		19	0	0	Y	Y	Y
NRRL3_00170	lysophospholipase			20	4	30	4	1	31.9	4.42	0	0	0	0.00319688	0.00354103	0.00336896	0.0014824	0.00153772	0.00151006		19	0	0	Y	Y	Y
NRRL3_00189	hypothetical protein			17	2	6	2	1	12.9	4.51	0	0	0	0	0	0	0	0	0		17	0	0	Y	Y	Y
NRRL3_00236	tyrosinase			10	3	4	3	1	40.5	5.12	0	0	0	0	0	0	0	0	0		20	0	0	Y	Y	Y
NRRL3_00956	glycoside hydrolase family 92 protein		GH92	2	2	2	2	1	85.1	4.98	0	0	0	0	0	0	0	0	0		37	0	0	Y	Y	Y
NRRL3_01040	multicopper oxidase		AA1_2	5	2	3	2	1	54.7	5.01	0	0	0	0	0	0	0	0.000133815	6.69073e-05		19	0	0	Y	Y	Y
NRRL3_01806	hypothetical protein			45	6	17	6	1	19.8	5.21	0	0	0	0.000514195	0	0.000257097	0	0.000214956	0.000107478		18	0	0	Y	Y	Y
NRRL3_02590	renal dipeptidase family protein			6	2	4	2	1	49.2	5.19	0	0	0	0	0	0	0	0	0		51	0	0	M	Y	Y
NRRL3_02865	hypothetical protein			14	2	10	2	1	34	4.49	0	0	0	0	0	0	0	0	0		26	0	0	Y	Y	Y
NRRL3_03202	six-bladed β-propeller, TolB-like protein			6	2	3	2	1	67.7	5.71	0	0	0	0	0	0	0	0	0		26	0	0	Y	Y	Y
NRRL3_03623	hypothetical protein			18	2	3	2	1	22.5	5.53	0	0	0	0	0	0	0	0	0		19	0	0	Y	Y	Y
NRRL3_04433	exo-1,3-β-glucanase		GH132	23	6	14	6	1	44.3	5.19	0	0	0	0.000178974	0.000392607	0.000285791	0	0	0		18	0	0	Y	Y	Y
NRRL3_04530	subtilisin-like serine protease			12	4	6	4	1	52.8	5.44	0	0	0	0.000106611	0	5.33054e-05	2.0303e-05	0	1.01515e-05		21	0	0	Y	Y	Y
NRRL3_04876	hypothetical protein			18	3	7	3	1	34.1	5.21	0	0	0	0	0	0	0	0	0		20	0	0	Y	Y	Y
NRRL3_05164	chitinase Chi18A		GH18	34	12	44	12	1	46.8	4.89	0	0	0	0.000288957	0.000155997	0.000222477	0.000295002	7.8733e-05	0.000186867	CBM18	15	0	0	Y	Y	Y
NRRL3_05324	hypothetical protein			2	2	3	2	1	103.7	4.11	0	0	0	0.000238095	0.000509593	0.000373844	0.000102154	0.00032238	0.000212267		18	0	0	Y	Y	Y
NRRL3_05355	necrosis inducing protein			16	3	6	3	1	32.6	5.72	0	0	0	0	0.000108302	5.41509e-05	0	0	0		19	0	1	M	Y	Y
NRRL3_05514	β-1,3-glucanosyltransferase		GH72	8	2	6	2	1	52.5	4.59	0	0	0	0	0	0	0	0	0		27	1	1	N	Y	Y
NRRL3_05709	chitinase		GH18	6	3	5	3	1	48.9	5.38	0	0	0	0	0	0	0	0	0		21	0	1	M	Y	Y
NRRL3_05712	ribonuclease T2-like protein			10	3	4	3	1	47.4	5.88	0	0	0	0	0	0	0.000296031	0.000497019	0.000396525		0	0	0	N	N	N
NRRL3_07491	hypothetical protein			24	2	8	2	1	16.8	5.14	0	0	0	0	0	0	0	0	0		19	0	0	Y	Y	Y
NRRL3_07878	tannase/feruloyl esterase family protein			5	2	5	2	1	62.7	4.5	0	0	0	0	0	0	0	0	0		20	0	0	Y	Y	Y
NRRL3_08516	multicopper oxidase McoC		AA1_dist	4	2	2	2	1	68.2	5.3	0	0	0	0	0	0	0	0	0		23	0	0	Y	Y	Y
NRRL3_08983	hypothetical protein			20	3	4	3	1	20.4	4.61	0	0	0	0	0	0	0	0	0		22	0	0	Y	Y	Y
NRRL3_10935	histidine phosphatase, clade 1			16	4	8	4	1	39.5	5.74	0	0	0	0	0	0	0	0	0		19	0	0	Y	Y	Y
NRRL3_11265	hypothetical protein			17	2	3	2	1	18.9	4.44	0	0	0	0	0	0	0	0	0		20	0	0	Y	Y	Y
aPeptide spectrum matches
bMolecular weight
cIsoelectric point
dCarbohydrate-binding module

## Sheet: Data S3B
Data S3B. Extracellular protein composition of control and mutant strains. Values represent the percentage of the total exoproteome.
CAZymes	Control	ΔxlnR ΔaraR ΔclrA ΔclrB	ΔxlnR ΔaraR ΔclrA ΔclrB ΔamyR
(Arabino)xylanases	32.5783	0.740251	0.35
Cellulases	12.3933	0.0478166	0.04
Xyloglucanases	5.2983	0.0206047	0.04
Amylases	3.69645	5.22051	0.05
Pectin/xylanases	2.15716	0.832242	0.56
Galactomannanases	1.9894	0.432607	0.3
Pectinases	0.860188	0.2227	0.25
Hemicellulases (esterases)	0.435335	0.00516744	0
Inulinases	0.267988	0.250587	0.03
Other proteins	40.3236	92.2275	98.39
